# Supplementary material for: Personality traits and medical specialty preference among medical students and graduates: a scoping review
Source: Croat Med J. 2025 Oct;66(5):321–33. doi: 10.3325/cmj.2025.66.321 (PMC12631570; doi:10.3325/cmj.2025.66.321)
Supplement: Supplementary Material 3 [file CroatMedJ_66_s003.xlsx]

## Sheet: Analysis 1
Title	Full text link	Type of publication	Study aims	Include (YES-proceed with extraction, NO-stop with the extraction)	Study pre-registered (Y/N)	Country	Population of interest	Level of studies (undergraduate, graduate)	Participants age	Sample type	Sample size analysed	Response rate	Setting	Study design	Data collection period	Outcomes assessed	Instruments used	Is reliability measured in research	Reliability coefficient	Reliability size	Type of validation of the instrument (factor analysis, criterion analysis, other)	Medical specialty preference assessment	Key findings	Statistical analysys	if Correlation then coefficient between traits and specialty preference	Identified gaps/suggestions for further research	Limitations	Who gave ethics approval?	Data shared (Y/N)
The relationship between medical students' background and personality traits and their choices of specialties: parts 1 & 2		Journal article	Paper presents findings from a study of the relationship between medical students' background or personality traits and specialty choices, characteristics of the student applicant pool, and characteristics of medical students.	Full text?
The associations of temperament, character, anxiety, and specialty choice among sixth-year medical students: A cross-sectional study.	https://dusunenadamdergisi.org/storage/upload/pdfs/1594121498-en.pdf		This study aimed to investigate the effects of anxiety, temperament, and character dimensions on the preferences of final-year medical students for postgraduate education.	YES	No	Turkey	Final-year medical students	Undergraduate	23.66±1.18 years	Non-probability	151	93.8%	Canakkale Onsekiz Mart University	cross-sectional analytical design	Between July 2018 and March 2019	The primary outcome variables of the study were the preferred main specialty area, the favorite specialty branch, and reasons to choose a particular specialty.	State-Trait Anxiety Inventory (STAI), and the TCI (Temperament and character inventory).	No	STAI :The values for reliability coefficients ranged between 0.26 and 0.68 for state anxiety and between 0.76 and 0.86 for trait anxiety.TCI: Cronbach’s alpha coefficients for the Turkish version of the TCI were reported to be between 0.60 and 0.85 in the temperament dimensions and between 0.82 and 0.83 in the character dimensions.		Factorial validity	Personal Data Form. Although 27 different specialty preferences were mentioned, the categories were merged into internal medicine and surgical disciplines during comparisons	There was no significant difference between state and trait anxiety levels and the specialty category selections. Harm avoidance (HA), fear of uncertainty (HA2), shyness (HA3), fatigability (HA4), and sentimentality (RD1) scores of students opting for internal medicine were statistically higher than scores for surgical sciences (p<0.05)	/	/	Further research with larger sample sizes, including other grades of students, will be required to evaluate the more intricate factors associated with specialty choice.	First, research was conducted in only one class of finalyear students at a single medical school during one academic year in Turkey. Therefore, it is difficult to generalize the findings. Second, this research did not closely examine other motivational factors such as lifestyles, beliefs, competitiveness, and duration of the residency program. Third, the data collection method bears the limitatio…	The study protocol was approved by the local ethics committee at Çanakkale Onsekiz Mart University (No: 15-07-Date: 25.07.2018).	N
Factors Associated with Choice of Career in Family Medicine Among Junior Doctors in Oman	https://www.ncbi.nlm.nih.gov/pmc/articles/PMC7574800/	Journal article	This study aimed to determine factors influencing junior doctors’ choice of a career in family medicine.	NO,not medical students
Personality traits predict a medical student preference to pursue a career in surgery	https://educationforhealth.net//article.asp?issn=1357-6283;year=2017;volume=30;issue=3;spage=211;epage=214;aulast=Anna	Journal article	We hypothesized that traits included in the psychopathic personality inventory revised version (PPI-R) might be valid indicators of medical student's career choice.	YES	No	Italy	Medical students	Undergraduate	24.3 ± 2.1	Convenient	335	93%	At the end of a lecture, the survey was handled to the students in hardcopy.	Cross-sectional questionnaire-based study	January 2015 to April 2016.	Students' intention to pursue a surgical residency, psychopathic personality traits.	Psychopathic personality traits were assessed with the PPI-R	No	Alpha coefficient	Ranging from 0.78 to 0.9.	Factorial validity	Medical specialties were categorized as surgical and nonsurgical. Students' intention to pursue a surgical residency (yes/no) in survey.	Students aspiring to a surgical career exhibited higher PPI-R total score, self-centered impulsivity (SCI) factor score, Machiavellian egocentricity, social influence, and fearlessness content scale scores.	Binary logistic regression analyses	The model explained 9.1% (Nagelkerke R2) of the variance in preference for surgical specialty and correctly classified 75.5% of cases.	Although the results are notable, a replication of this study is necessary before one can generalize the findings and longitudinal studies should be encouraged to identify causal models.	First, the sample was drawn from a single medical school. In addition, the cross-sectional design does not allow conclusions with respect to causality and self-reported measures have the potential to result in inaccurate reporting.	The study was approved by the Institutional Review Board of the University of the University of Messina.	N
Personality-career fit and freshman medical career aspirations: A test of Holland's theory	https://link.springer.com/content/pdf/10.1023/A:1018762008742.pdf	Journal article	Employing Holland's personality theory of occupational decision making, this study explores how personality-career fit influences initial medical career aspirations among college freshmen, and the extent to which such fit is associated with the maintenance or abandonment of those aspirations.	NO, no specialty choice measured
Some Findings on Career Choice in General Medicine in Yugoslavia	file:///C:/Users/Antonia/Downloads/Some_findings_on_career_choice_in_general_medicine.12.pdf	Journal article	Wich are the social and/or personality factors that shape an individual's motivation for becoming a general practicioner.	NO, no personality measured
Association between HEXACO personality traits and medical specialty preferences in Mexican medical students: a cross-sectional survey	https://www.ncbi.nlm.nih.gov/pmc/articles/PMC7071694/	Journal article	Identify if there are any associations between the HEXACO Personality Inventory-R (HEXACO-PI-R) domains and facets and the medical students’ preferred specialty.	YES	No	Mexico	Medical students	Undergraduate	23.19 ± 4.5	Convenient	292	1	The online form of the survey was distributed to medical students via medical conferences, as well as through the authors’ students and acquaintances.	Cross-sectional survey	September 2018 and March 2019	HEXACO-PI-R personality traits, medical specialty of choice	HEXACO-PI-R (self-report form)	No	Alpha coefficient	The internal reliabilities of the domains within the study were as follows: Honesty–humility, α = 0.81; Emotionality, α = 0.82; Extraversion, α = 0.81; Agreeableness, α = 0.81; Conscientiousness, α = 0.81; and Openness to experience, α = 0.81.	Factorial validity	In total, 42 medical specialties were categorized into clinical (CG) or surgical (SG) groups.	We found differences in the studied personality domains within groups of medical students stratified by gender or by medical specialty preference. Those in the SG were more likely to be extroverted and organized, whereas those in the CG were more likely to be introverted, anxious, and emotionally attached to their patients.	Multiple linear reggresion	On the one hand, a higher score in the Modesty (β = −.91, t (291) = − 2.41, p < .05), Flexibility (β = −.11, t (291) = − 2.84, p < .01), and Perfectionism facets (β = −.09, t (291) = − 2.02, p < .05) were found to be predictors for preferring a clinical medical specialty. On the other hand, participants with higher scores in the Extraversion scale (β = .13, t (291) = 2.74, p < .01), and organizat…	Survey a higher number of participants who aim to apply for each of the various specialties available and perform a personality analysis for each specialty with the aim of identifying its core characteristics.	One limitation of our study is our sample size. Although we were able to find significant differences between specialty preferences and between genders, a larger sample size is needed to find a higher factor adequacy in the model to explore further the personality differences (as explained by the EFA and CFA results) and generalize our results to broader populations.	The study protocol was approved by the Ethics and Research Committee of the Hospital de Especialidades of the Centro Médico Puerta de Hierro (HECMPD/HEXACO/2018/prot/002).	Y, on request
The value of the California Psychological Inventory in predicting medical students' career choice	https://ovidsp.dc1.ovid.com/ovid-b/ovidweb.cgi?QS2=434f4e1a73d37e8ccc0b611cd6b5b34df02d1e6b20e52d367dbe3dbdb850a0a97b469df34c879b5146ee18905e63d68d5b147765b297ed2ac0de26039fd456d3ee8898336eb754f5990048ee84a7bff310a7ef3787cd8467c58bbe449cc8b68ded26d4d87f75b2000fd9aaae0d752308418780db95dc0e857561522df8c954c7b53ae8a86b0b70d7251bb1de7f341b84aad16755f236331c6b86ae1be4b06e7ef1819de427b08bfc3894c3900e97…	Journal article	This longitudinal study evaluates the effectiveness of the California Psychological Inventory (CPI) in predicting career choices of students attending the University of Maryland School of Medicine.	NO, no association between personality traits and specialty choice described
Surgery or general medicine - A study of the reasons underlying the choice of medical specialty	file:///C:/Users/Antonia/Downloads/Surgery-or-general-medicine--A-study-of-the-reasons-underlying-the-choice-of-medical-specialtySao-Paulo-Medical-Journal.pdf	Journal article	This study aimed to investigate and characterize the process of choosing a medical specialty among a group of Brazilian resident doctors, especially with regard to comparing the choice between the fields of general medicine and surgery.	NO, no medical students			Medical residents
Too lazy for primary care	https://www.acpjournals.org/doi/10.7326/L14-5005-5?url_ver=Z39.88-2003&rfr_id=ori:rid:crossref.org&rfr_dat=cr_pub%20%200pubmed	Journal article		NO, not a research
Association between personality traits and future choice of specialisation among swedish doctors: A cross-sectional study	https://www.researchgate.net/publication/294104546_Association_between_personality_traits_and_future_choice_of_specialisation_among_Swedish_doctors_a_cross-sectional_study	Journal article	The aim of this study was to investigate the association between the choice of specialty and personality traits.	NO, no medical students	No	Sweden	Alumni
Determinants of primary care specialty choice: a non-statistical meta-analysis of the literature	https://journals.lww.com/academicmedicine/Abstract/1995/07000/Determinants_of_primary_care_specialty_choice__a.13.aspx	Journal article	This paper analyzes and synthesizes the literature on primary care specialty choice from 1987 through 1993.	NO, meta-analysis
Medical Students' Personal Qualities and Values as Correlates of Primary Care Interest	https://files.eric.ed.gov/fulltext/ED490522.pdf	Paper prepared for the Annual Meeting of the Association for Medical Education in Europe (Edinburgh, Scotland, Sep 2004)	This preliminary study correlated entering students’ personality and values scores with their professed interest in PC	NO, no specialty choice measured	No	Scotland	Medical students	Undergraduate	/	Convenient	93	0.89					The Personality Self-Perception Form, a non-standardized, self assessment of personality
Personality Differences in Career Choice Patterns		Paper prepared for the “Career Advice: From School to Retirement” conference sponsored by the Association for the Study of Medical Education, London, May 2004	examine personality factors of aspiring physicians who exhibit different career Personality and Career 2 choice patterns based on vocational development tasks.	NO, no specialty choice measured	No	USA	First year medical students	Undergraduate	M=23.66, SD=2.94	Convenient	168	0.92	During the orientation process, the Medical Career Development Inventory (MCDI) and the Sixteen Personality Factor Questionnaire (16PF) were group administered to first-year medical students at a mid-Atlantic medical school.	Cross-sectional	?	Personality factors of four groups of first-year medical students who exhibited different career choice patterns
Holland's Theory Applied to Medical Specialty Choice	https://sci-hub.se/10.1177/1069072703257755	Journal article	The present study tested the hypothesis that medical specialties classified as technique oriented or patient oriented would be distinguished by RIASEC code, with technique-oriented specialists resembling Investigative-Realistic types and patientoriented specialists resembling Investigative-Social types.	YES	No	USA	Graduates of a combined BS/MD program	Graduates	/	Convenient	447	0.65	The participants completed the COPS during the orientation program at the beginning of the first year in the BS/MD program.	Longitudinal	From 1995 through 1998	Medical specialties classified as technique oriented or patient-oriented, RIASEC code	The Career Occupational Preference System Inventory (COPS)	No	Alpha coefficient	0.90		Survey they entered upon graduating from medical school.	Predominant RIASEC code was the same in both groups of specialties, namely, Investigative-Social. The data suggested that most medical students could fit equally well in several different medical specialties. T	/	/	Specific recommendations for future studies may also include in-depth analyses of specific medical specialists, such as psychiatrists to see how those who resemble Investigative-Realistic types differ from those who resemble Investigative-Social types in their daily practice of psychiatric medicine. Although our study focused on RIASEC codes, future studies should include other variables that may…	A limitation on the results of this study arises from its longitudinal design.	/	N
Work style preferences among medical specialties	https://www.sciencedirect.com/science/article/abs/pii/S0001879114000360	Journal article	To examine the validity of the PSS for predicting medical specialty choice.	YES	No	USA	Medical students	Graduates	/	Convenient	355	0.34	The Strong Interest Inventory was administered to 355 students when they began the 6-year BS/MD program during 2003–2005. National Residency Match Program (NRMP) specialty choice was obtained when these students graduated from medical school during 2009–2011.	Longitudinal	The Strong Interest Inventory was administered to 355 students when they began the 6-year BS/MD program during 2003–2005. National Residency Match Program (NRMP) specialty choice was obtained when these students graduated from medical school during 2009–2011.	The PSS variables (Work Style, Learning Environment, Lead Style, and Risk Taking) and specialty choice	Strong Interest Inventory Personal Style Scales (SII-PSS)	No	/	/	/	Specialties included in the analysis were internal medicine, family medicine, psychiatry, surgery, pediatrics, emergency medicine, anesthesiology, and obstetrics/gynecology.	Students who went into internal medicine scored significantly higher on working with people rather than ideas or things (X = 53.08, SD = 8.90) compared to students who went into surgery (X = 46.25, SD = 7.44, F = 6.83) or anesthesiology (X = 42.38, SD = 5.15, F = 10.70). Students who entered obstetrics/gynecology also scored significantly higher on working with people (X = 54.25, SD = 7.62) than …	MANOVA		We recommend further study to examine whether sex differences in work style preferences influence medical specialty choice outcomes	/	Institutional review board approval.	N
Tolerance for Uncertainty, Personality Traits and Specialty Choice Among Medical Students	https://www.researchgate.net/publication/351583850_Tolerance_for_Uncertainty_Personality_Traits_and_Specialty_Choice_Among_Medical_Students	Journal article	The objective was to explore the tolerance for uncertainty in its different aspects (risk, ambiguity and complexity) in medical students at different times of their careers, and to relate these tolerance levels with their predominant personality traits and specialty choices.	YES	No	Argentina	Secondyear and sixth-year and medical students.	Undergraduate	Mean second-year student age was 19.6 (SD 1.59) years, while sixth-year student age was 26.2 (SD 3.12) years .	Convenient	362	/	Study was performed during 2017 at the Buenos Aires University School of Medicine.	Prospective cross sectional	During 2017	Tolerance for uncertainty in its different aspects (risk, ambiguity and complexity) in medical students at different times of their careers, predominant personality traits and specialty choices.	Instruments assessing tolerance for different types of uncertainty: (1) complexity (Tolerance for Ambiguity scale); (2) risk (Pearson Risk Attitude scale); and (3) ambiguity (Ambiguity Aversion in Medicine scale). Plus the Big Five Inventory-10 (BFI-10) personality test.	No	The TFA scale - Cronbach’s a reliability The PRA scale has a Cronbach’s a of 0.71. The AA-Med has a Cronbach’s a of 0.73 (BFI-10) - Reliability levels also proved satisfactory using Cronbach’s alpha analysis: extraversion (a = 0.68), agreeableness (a = 0.66), conscientiousness (a = 0.70), neuroticism (a = 0.74) and openness to experience (a = 0.77).	0.75	BFI-10 - Factorial validity	Survey with information on age, gender and specialty choice	Sixthyear students choosing a surgical specialty were associated with low tolerance for risk and ambiguity, and moderate for complexity. Conversely, students choosing a clinical specialty were related with high tolerance for risk, moderate for ambiguity, and low for complexity. Only the “neuroticism” personality trait was independently associated with a surgical specialty choice.	Logistic reggresion	Only “neuroticism” personality trait was independently associated with a surgical specialty choice (odds ratio: 1.31, 95% confidence interval: 1.03-1.67); nevertheless, this factor only explained 5.8% of the variance (Nagelkerke R2= 0.058).		This study has some limitations. First, since comparison was done between two unrelated student cohorts, it was not possible to assess individual variations of tolerance for uncertainty throughout time. Second, the reliability values between 0.53 and 0.67 calculated for the uncertainty questionnaires could be considered to affect the interpretation of current findings.	/	N
Personality and learning styles of final-year medical students and the impact of these variables on medical specialty choices	https://www.scopus.com/record/display.uri?eid=2-s2.0-84908479084&doi=10.12996%2fgmj.2014.43&origin=inward&txGid=188be6810a4ecfbd2bed93e1f6c985b9	Journal article	In this study it is aimed to determine the learning styles of medical school students at Gazi University and to find out whether there is any relationship between students’ personality types, learning style preferences and their medical specialty choices.	YES	No	Turkey	Final-year medical students	Undergraduate	/	Convenient	170	96.6%	The research was conducted at Gazi University School of Medicine in Ankara, the capital city of Turkey, in the academic year of 2011-2012.The forms were given to final year students and were filled under the supervision of the researchers.	Cross sectional	In the academic year of 2011-2012	Students’ personality types, learning style preferences and their medical specialty choices	Myers-Briggs Type Indicator (MBTI) to determine the personality traits and Grasha Riechmann Student Learning Style Scale (GRSLSS) to establish the learning styles.	No	Cronbach's Alpha coefficient	0.819	Exploratory Factor Analysis	Students’ choices in specialties were determined by asking them “Do you want to study as a general practitioner or a specialist? If a specialist, please indicate.”	Last year medical students are characterized as Introverted-Sensing- Thinking-Judging types in most of the medical specialty choices.	Chi-square		/	We have compared the personality preferences and learning styles of students in a single institution. This is the most important limitation of this study.	/	N
The influence of gender and personality traits on the career planning of Swiss medical students	https://smw.ch/article/doi/smw.2003.10418	Journal article	How gender and personality traits contribute to their academic achievement and further career planning.	YES	No	Switzerland	Medical students	Graduates	Mean age was 27.4 years (SD 2.42 years, range 23–44 years)	Convenient	719	71.6%	A cohort of 1004 medical students of the three medical schools of the German-speaking part of Switzerland was approached in their final year of medical school in 2001.	Cross sectional	In 2001	Personality traits, career motivation, and career planning.	Sense of Coherence Scale SOC-13, Rosenberg-Self-Esteem-Scale RSE, Personal Attributes Questionnaire, GE-PAQ, Career Motivation Questionnaire CMQ,		Cronbach's Alpha coefficient	SOC 13: 0.85; RSE: 0.79–0.88; PAQ: 0.72 (PAQ-I) and 0.75 (PAQ-E);	Exploratory Factor Analysis	Component in questionnaire - Further specialisation: choice, decision regarding speciality, and factors which are important for the type of speciality chosen.	Personality traits can't predict specialty choice	Logistic regression analysis	/	/	/	/	N
Swiss residents' speciality choices - Impact of gender, personality traits, career motivation and life goals	https://bmchealthservres.biomedcentral.com/articles/10.1186/1472-6963-6-137	Journal article		NO, no medical students
Psychological characteristics of medical students and residents	https://journals.lww.com/academicmedicine/Abstract/1979/01000/Psychological_characteristics_of_medical_students.13.aspx	Journal article		NO, no specialty choice measured
Factors influencing medical students' intentions to choose psychiatry as a career	https://journals.sagepub.com/doi/10.1177/070674378903400511?url_ver=Z39.88-2003&rfr_id=ori:rid:crossref.org&rfr_dat=cr_pub%20%200pubmed	Journal article	Information was collected and analyzed to test a theoretical model of the interaction ofpreviously reported correlates of intention to specialize in psychiatry.	YES	No	Canada	First year medical students	Undergraduates	From 19 to 32 years (x=22 years)	Convinient	99	0.94	First-year medical students at the University of Western Ontario, London, Canada, were invited to participate in the study during the orientation week preceding their formal training for the 1986-87 academic year.	Cross sectional	1986-87 academic year	Personality variables, demographic variables, Attitude Toward Psychiatry, Perception of Others' Influence and Intention to Specialize in Psychiatry, Intention to specialize psychiatry	Demographic information and students' university experience prior to entry into medical school, Attitude Toward Psychiatry (ATP-30), Eysenck Personality questionnaire (EPQ), Perception of Others' Influence and Intention to Specialize in Psychiatry	No	Cronbach's Alpha coefficient	EPQ: For the combined scales they run from 0'85 to 0'95; for the separate scales' they run from 0'74 to 0'91.	Factorial validity ?	Intention to specialize psychiatry o scale 1-10	The three main predictors of intention to specialize in this field were shown to be, in order: perception ofothers' views ofa psychiatric career, students' attitude to psychiatry and their willingness to comply with the views ofothers. Although sociodemographic and personality characteristics (extraversion) also forecast intention to specialize in psychiatry, they did so only by operating through…	Pearson's coefficient	0.19	What is not known is whether such early intention will lead to an ultimate choice of psychiatry as a career.	Despite the appeal of this concept, there are certain limitations to inferences made from the data, particularly as it was gathered using self-report questionnaires. To date the measurement of the influence of others on career intentions lacks a standardized and fully acceptable instrument. Furthermore, a casual relationship between the opinions of others and subsequent attitudes may not exist as…	/	N
Examining the association of career stage and medical specialty with personality preferences - a cross-sectional survey of junior doctors and attending physicians from various specialties	https://bmcmededuc.biomedcentral.com/articles/10.1186/s12909-019-1789-2	Journal article	This study examines the personality preferences of junior doctors and attending physicians from various specialties to investigate how career stage and medical specialty are associated with personality preferences.	NO, not medical students
Clinical empathy in medical students in India measured using the Jefferson Scale of Empathy-Student Version		Journal article		NO, not personality traits measured
Personalities of psychiatric versus other medical trainees		Journal article		NO, not medical students
Female medical students: who might make the cut?	https://www.sciencedirect.com/science/article/abs/pii/S0165178112003307?via%3Dihub	Journal article	This study examined personality and other attributes of female medical students attracted to the surgical profession.	YES	No	Australia	Students in the second year of a six-year undergraduate medical programme	Undergraduate	18.57 years (S.D.=2.09)	Convinient	580	A near 100% response rate	The questionnaire was administered at the beginning of the first semester as part of an introductory lecture	Cross sectional	/	Choice of medical specialty, personality, and importance on the generic factors.	NEO Five-Factor Inventory (NEO-FFI)	No	Cronbach's Alpha coefficient	0 .86 to 0.90	Factorial validity	The questionnaire collected demographic information (age entering medical school, gender), and data that focused on specialty choice. Specifically, students were asked to rate for each of the specialties of Surgery, Internal Medicine, Psychiatry, Paediatrics, General Practice and Obstetrics/Gynaecology the likelihood of choosing it as a career on a five-point rating scale (1=Chosen career’, 2=Str…	Significantly fewer females than males rated surgery highly likely as a career. Females interested in surgery had higher Neuroticism and Agreeableness scores, and placed greater importance on ability to help people, and less importance on prestige and financial reward compared to males interested in surgery. Compared to males not interested in surgery, females interested in surgery had higher Ope…	Parametric tests (e.g., One-Way Analysis of Variance and Multivariate Analysis of Variance: ANOVA and MANOVA) were performed when the dependent variable consisted of continuous scores (i.e., the five personality factors), and non-parametric tests (e.g., Mann–Whitney U-test) were performed when the dependent variable consisted of categorical scores (i.e., choice of medical specialty, ratings of im…	Post-hoc tests showed that those who rated Surgery ‘Highly likely’ had significantly lower Agreeableness scores (M=31.39, S.D.=5.62) than those who indicated ‘Not likely’ to Surgery (M=33.04, S.D.=5.64).Those who rated Psychiatry ‘Highly likely’ had significantly higher Openness scores (M=33.66, S.D.=5.35) than those who rated Psychiatry ‘Not likely’ (M=28.91, S.D.=5.41). Those who rated Paediatr…	The role of factors such male culture in surgery and 'macho personality' in conjunction with personality traits would be important to examine in a prospective study, to determine more specifically what differentially influences women to retain their interest in surgery, or choose another specialty.	A primary limitation of this study concerns the target population which comprised medical students in their early years of training, and therefore, the results may not hold when extrapolated to female surgical graduates and practitioners	/	N
The great gamble? A mixed-methods study of factors influencing medical students in specialty choice	file:///C:/Users/Antonia/Downloads/TheGreatGamble.pdf	Journal article	The aims of this study were to explore the complexities of the decision making journey related to specialty choice undertaken by future doctors whilst at medical school in Ireland.	NO, not medical students
1978 U.S. medical school graduates: practice setting preferences, other career plans, and personal characteristics	https://journals.lww.com/academicmedicine/abstract/1980/05000/1978_u_s__medical_school_graduates__practice.19.aspx			NO, not a research
Analyses/reviews of the literature	Duplicate			NO, duplicate
A comparative study of the personality types of primary care medical residents and senior medical students				NO, not medical students
Eysenck Personality Inventory and choice of psychiatry as a career				NO, not medical students
Teoria di Holland e tratti di personalità nella scelta della specializzazione medica: Uno studio empirico = Holland's theory and personality traits in medical specialty choice: An empirical study	https://psycnet.apa.org/record/2012-20177-003			Full text?
Modal personality and values of medical students	https://journals.sagepub.com/doi/10.2466/pr0.1986.58.1.33?url_ver=Z39.88-2003&rfr_id=ori:rid:crossref.org&rfr_dat=cr_pub%20%200pubmed	Journal article	To explore does a "new" and distinctive type of personality modally characterizes physicians currently entering the various fields of medicine.	YES	No	USA	Medical students	Undergarduates	/	Convinient	42	/	This sample included 30 men and 12 women who were in a clinical rotation in the Deparunent of Family Medicine of a large medical center in an Eastern metropolitan area.	Cross sectional	/	Scores suggested medical students are congenial to primary-care and patient-oriented medicine.	D-20 version of Rokeach's Dogmatism Scale, the Rokeach Scales for Terminal and Introductory Values	No	Dogmatism scale: split-half coefficient, Rokeach value scale: Pearsons coefficient	Dogmatism scale: 0.79, Rokeach value scale: scores for terminal values were coefficients ranging from 0.51 to 0.88, and for instrumental values from 0.45 to 0.70.	Dogmatism cale: factor validity, Rokeach scale:criterion validity	Survey with items measuring relevant career attitudes and social background characteristics.	It appears that medicine might be attracting individuals who are thought to be more congenial to professional success in primary-care and patient-oriented medicine.	Mean rank order. These data were nor cross-tabulated in terms of personality type because the sample was strongly homogeneous in th~s respect.		Cross-validation is highly desirable		/	N
Personality patterns and choice of medical specialty	https://search.ebscohost.com/login.aspx?direct=true&db=psyh&AN=1968-07313-001&site=ehost-live	Dissertation abstract
Studies in medical education: the role of cognitive and psychological characteristics as career choice correlates	https://ovidsp.ovid.com/ovidweb.cgi?T=JS&CSC=Y&NEWS=N&PAGE=fulltext&D=med1&AN=4653830	Journal article		YES	No	USA	Medical students	Second year of medical school	/	Convinient	230	0.95	Selected cognitive and psychological measures collected near the end of the second medical school year from 230 preclinical students to discriminate among 6 specialty career choices that they had made after medical school.	Cross sectional	1966 through 1969 and in 1971.	Cognitive function and psychological characteristics associated with and predictive of specialty career choice.	Edwards Personal Preference Schedule.	No	Split-half, retest	The corrected split-half correlations range from .60 to .87 with a median of .77, and the retest correlations range from .74 to .88 with a median of .78.	Construct validation	Questionnaire of selected residencies or completed graduate education in one of 6 major clinical disciplines.	Students in this sample whose value systems were more oriented to the practicaluseful, who had less preference and less measured aptitude for the theoretical and the abstract, who felt a stronger need to assume conventional obligations and responsibilities, and who had a higher preference or need for appreciation from others tended to choose obstetrics-gynecology. By constrast, there was a tenden…	Multivariate discriminate analysis	/	/	/	/	N
Impact of personality temperaments and characters on academic performance and specialty selection among a group of Egyptian medical graduates	https://ovidsp.ovid.com/ovidweb.cgi?T=JS&CSC=Y&NEWS=N&PAGE=fulltext&D=med11&AN=24029247	Journal article	To assess the effect of personality on academic performance and career selection and to study the impact of some sociodemographic factors on academic achievement and career choice of medical graduates.	YES	No	Egypt	Medical graduates	Graduates	23.9 ± 0.81	Convinient	331	0.76	All medical graduates of Ain Shams Medical School, Cairo, Egypt, who have finished their sixth year of medical education and are in their internship year were approached to participate in the study.	Cross sectional cohort study	/	Personality, academic achievement, ranking, scores and choice of medical specialty.	Temperament and Character Inventory– Revised (TCI-R)	No	Cronbach's Alpha coefficient	.86 to .89 for character and from .69 to .91 for temperament scales.	Factorial validity	Demographic survey	Students choosing patient-centered specialties had higher reward dependence (RD), persistence (PS) and cooperativeness (C); those choosing clinical pathology had highest harm avoidance (HA), whereas those choosing radiology had lowest HA and those choosing surgery had significantly higher self-directedness (SD3).	MANOVA	/	This study provided preliminary data, and it is strongly recommended to replicate the study with samples drawn from many Egyptian universities, with special focus on urban and rural areas, before solid conclusions are drawn.	The main limitations of the study are that the sample was drawn from one medical school in Cairo limited number of students in each specialty.	/	N
Application of Holland's theory of vocational personalities and work environments to medical student specialty selection	https://www.scopus.com/inward/record.uri?eid=2-s2.0-21844520886&doi=10.1007%2fBF02107102&partnerID=40&md5=67369d82bbad4af690d5d18a4caf2124	Journal article	This study was designed to test the usefulness of Holland's (1985) theory of vocational personalities and work environments to elucidate choice of career within the profession.	NO, no association between personality traits and specialty choice described	No	USA	Medical students	Graduates	/	Convinient	13.871	0.87	Students attending United States and Puerto Rican medical schools accredited by the Liaison Committee for Medical Education (LCME) and registered with the Association of American Medical Colleges (AAMC) were eligible for the study. Subjects must have completed two instruments, the American Medical College Application Service (AMCAS) medical school application form and the AAMC Graduation Question…	Cross sectional	1987	RIASEC type, medical specialty or subspecialty choice	The College Majors Finder
Toward a global understanding of students who participate in rural primary care longitudinal integrated clerkships: considering personality across 2 continents	https://ovidsp.ovid.com/ovidweb.cgi?T=JS&CSC=Y&NEWS=N&PAGE=fulltext&D=med11&AN=24689541	Journal article	This study explores personality traits in US and Australian students who undertake rural-focused medical training.	NO, no association between personality traits and specialty choice described
Personality profiles of rural longitudinal integrated clerkship students who choose family medicine	https://ovidsp.ovid.com/ovidweb.cgi?T=JS&CSC=Y&NEWS=N&PAGE=fulltext&D=med12&AN=25853530	Journal article	This study examined whether rural LIC students who intended to and eventually matched into family medicine portrayed a personality trait profile different from rural LIC students who intended or matched to all other specialities.	YES	No	USA	Medical students	Medical school rural longitudinal integrated clerkships (LICs) students	20-34	Convinient	145	0.95	Students completed the questionnaire at the start of their third clinical year. All rural LIC students are invited to participate and complete the questionnaire during routine orientation processes.	Cross sectional	2008–2011	Temperament and character personality traits, and Other-Oriented Empathy; “intended” future specialty	Cloninger’s Temperament and Character Inventory [TCI-R 140], The Pro-Social Personality Battery	Yes	TCI-R: The Cronbach alpha, The Pro-Social Personality Battery: Cronbach alpha	TCI-R: from 0.69 to 0.91 for temperament and 0.86 to 0.89 for the character scales, The Pro-Social Personality Battery: 0.77	TCI-R: factorial validity, The Pro-Social Personality Battery: factorial validity	The study questionnaire included basic demographic questions to help describe the students’ age, gender, marital status, and “intended” future specialty.	Rural LIC students who matched in family medicine had lower levels of Harm Avoidance, higher Reward Dependence, and nonsignificant higher levels of every other personality trait in comparison to other matches.	ANOVA	/	Our study was not designed to evaluate the possible influences of life factors and personal decisions, which can certainly affect speciality intention and Match.	Our study has several limitations. Although our response rate was high, our sample represents one rural LIC program from one university. The focus of the RPAP is producing family physicians in rural areas and may bias the selection of students with certain traits. Insufficient numbers in other specialty matches discouraged us from making individual comparisons to family medicine	The University of Minnesota Institutional Review Board provided ethical clearance.	N
Relationship between personality traits and choosing a medical specialty	https://www.scopus.com/inward/record.uri?eid=2-s2.0-84951574279&doi=10.1016%2fj.jfma.2014.05.002&partnerID=40&md5=4584e43d3e8f7d0da0118e538e195997	Journal article	This study examined the relationship between personality traits and specialist selection among medical students.	YES	No	Taiwan	Medical students	4th- through 7th-year medical students	/	Convinient	358	/	The participants were 4th- through 7th-year medical students who were enrolled at the College of Medicine at Chang Gung University between 2004 and 2007.	Cross- sectional	Between 2004 and 2007.	Personality traits and specialist selection	Edwards Personal Preference Schedule	Yes	Split-half reliability	We calculated the split-half reliability of the whole test, and adjusted the split-half reliability of obedience to 0.56; the others were increased to 0.64 or higher.	Construct validation	Questionnaire wich included basic information regarding the respondents and their medical specialty choices.	Results showed that medical students who chose surgical medicine scored significantly higher in Exhibition compared to students who chose general medicine. Medical students who chose specialized medicine scored significantly higher in Autonomy compared to students who chose general medicine. Medical students who chose general medicine scored significantly higher in Intraception and Succorance com…	ANOVA	/	/	/	/	N
Why medical students choose psychiatry - A 20 country cross-sectional survey	https://www.ncbi.nlm.nih.gov/pmc/articles/PMC3974144/	Journal article	To report on career plans of final year medical students in 46 medical schools from 20 countries, with reference to factors identified from the literature as influencing psychiatry as a career choice. The null hypothesis was that these established factors predicting choice of psychiatry will have no association with respondents’ career choices.	YES	No	20 countries	Medical students	Final year medical students	Mean=24	Convinient	2198	0.24	Using an existing network of early career psychiatrists, high, low and middle-income countries were identified to obtain a sample of countries with a wide variation in mental health care systems and health care spending. An opportunistic sample of medical schools was selected in each country. The whole population of final year students within each school was invited to participate in the study.	Cross- sectional	Between March 2010 and June 2011	Personality traits, Influences in choosing medicine, pre-medical school qualifications, pre-medical school career choice, and quality of teaching, clinical exposure-	International English Big 5 Mini-Markers scale	No	Test-retest temporal stability	Correlations between test and retest data were .83 for Extraversion, .70 for Intellect or Openness, .73 for Emotional Stability, .81 for Conscientiousness, and .79 for Agreeableness,	Factorial validity	We developed an online questionnaire which included questions on demographics, influences in choosing medicine, pre-medical school qualifications, pre-medical school career choice, and quality of teaching, clinical exposure, enrichment activities, and reported clinical placement responsibility during medical school.	Interestingly there was no association between self-rated personality factors and likelihood of choosing psychiatry on the International English Mini-Markers scale.	Multilevel logistic regression	/	Further studies are also needed in different countries to confirm prospectively specific national factors affecting recruitment to psychiatry.	The main limitation is the relatively low response rates from some countries.	Ethical approval, where required, was obtained in each country’s relevant institution. In the UK this was granted by each participating medical school’s ethics panel.	N
Specialty choice, stress and personality: their relationships over time	https://ovidsp.ovid.com/ovidweb.cgi?T=JS&CSC=Y&NEWS=N&PAGE=fulltext&D=med4&AN=10656071	Journal article	This article reports previously unpublished data from a longitudinal study of doctors 8 years after graduation, considering potential long-term influences on specialty choice and satisfaction, and current perceptions of influences for men and women as well as current stress in each specialty.	YES	No	UK	Medical students	4th year medical students	/	Convinient	314	The response rate for this initial study was 78.5%, Time 3 - 74.2%.	The subjects are doctors who came from a group of 4th year medical students invited in 1983–84 (Time 1) to participate in a survey of levels and sources of stress, personality and family relationships.The original 318 were followed up (Time 3) 10 years after their initial assessments. Subjects were traced via the Medical Register, using the General Medical Council’s database for more up-to-date	Longitudinal	1983-1993	Specialty, stress and satisfaction, Self-criticism and selfefficacy	Depressive Experiences Questionnaire,	No	Test-retest correlation	Long-term, 1-year, test-retest correlations for each of the three DEQ-A factors - Dependency, Self-Criticism, and Efficacy - as measured among a subsample of 40 males and 68 females in the suburban high school, were .63, .56, and .52, r	Factorial validity	Doctors’ career choice was asked on each occasion. These choices were used as given in order to look at those changing specialties, but also coded into 6 broader categories: ■ General practice ■ Psychiatry ■ General medicine, paediatrics and radiology (joined because of small numbers) ■ Anaesthetics ■ Surgery, obstetrics and gynaecology, and accident and emergency ■ Laboratory-based specialties.	Highest levels of self-criticism as students are for those who became psychiatrists , and the lowest are for those who became anaesthetists, surgeons and general practitioners. Students who became surgeons had the highest self-efficacy.	Because of the very large differences in numbers between specialties, only descriptive statistics are used to compare them. analyses to explore relationships.	/	The findings suggest more complex issues surrounding career choice, making the case for large national studies enabling multivariate analyses	/	/	N
New results relating the myers-briggs type indicator and medical specialty choice	https://journals.lww.com/academicmedicine/Abstract/1988/04000/New_results_relating_the_Myers_Briggs_Type.10.aspx	Journal article	In the study reported here, the authors exam- ined whether, in the current context of medical education, the results of an MBTI taken in the first year of medical school predict choice of medical specialty in the postgraduate year.	YES	No	USA	Medical students	First year students	/	Convinient	521	81.4 %	Students at the University of North Carolina (UNC) at Chapel Hill School of Medicine formerly completed the MBTI as part of a course on medical interviewing in the first curricular year. Data for the present study, therefore, consist of MBTI scores generated in the fall of the first year of medical school and subsequent spe- cialty choice for the first postgraduate year.	Longitudinal	1978 through 1981	MBTI dimension, specialty choice	Myers-Briggs Type Indicator (MBTI)	No	Cronbach's Alpha coefficient	0.819	Exploratory Factor Analysis	Specialty choice in the first postgraduate year, 10 specialties that attracted 99 percent of UNC graduates in those years.	Three of the four MBTI dimensions (S-N, T- F, and J-P) were found to be statistically predictive of specialty choice. Family medicine, obstetrics-gynecology, and psychiatry attracted students in this sample with distinctive MBTI profiles on three of four MBTI dimensions when these dimensions are analyzed separately. The students choosing family medicine tended to be sensing, feeling, judging type…	Chi-square	/	/	Limited generalizability on other settings.	/	N
Is the orthopedic generalist moving toward extinction?	https://www.scopus.com/inward/record.uri?eid=2-s2.0-0033159023&partnerID=40&md5=06712f5e949dc3f945ed2a5c0f9b0c94	Journal article	The present article examines the factors that influence the medical student's choice in career selection and shows the present trend of clinical practices.	NO, not a research
Similarities in the personalities of women and men who were first-year medical students planning careers as surgeons	https://journals.lww.com/academicmedicine/Citation/1991/09000/Similarities_in_the_Personalities_of_Women_and_Men.28.aspx	Journal article		NO, no association between personality traits and specialty choice described
Factorial study of medical specialty preferences	https://www.scopus.com/inward/record.uri?eid=2-s2.0-0016782671&doi=10.1111%2fj.1365-2923.1975.tb01899.x&partnerID=40&md5=fecb3be14523bb2e0a3fbcd1bcabb1fa	Journal article		NO, not medical students
Applying to plastic surgery residency: Factors associated with medical student career choice	https://www.scopus.com/inward/record.uri?eid=2-s2.0-40549119552&doi=10.1097%2f01.prs.0000299454.10281.33&partnerID=40&md5=34cbc9d8ed01ace8c8d830e992bb82e1	Journal article	The purpose of this study was to determine which factors have contributed to the increased interest in plastic surgery among medical students recently.	NO, no personality traits
Empathy and big five personality model in medical students and its relationship to gender and specialty preference: a cross-sectional study	https://bmcmededuc.biomedcentral.com/articles/10.1186/s12909-019-1485-2	Journal article	This study explores the relationship between empathy and personality, using three different measures of empathy, and taking into account gender and specialty preference.	NO, no personality traits (emphaty)
A study of hostility among postgraduate medical students	https://search.ebscohost.com/login.aspx?direct=true&db=psyh&AN=1989-09956-001&site=ehost-live	Journal article	Assessed 40 medical residents for hostility and the direction of hostility as it might relate to choice of medical specialty.	NO, not medical students
Student career choice in psychiatry: findings from 18 UK medical schools	https://ovidsp.ovid.com/ovidweb.cgi?T=JS&CSC=Y&NEWS=N&PAGE=fulltext&D=med10&AN=24032499	Journal article	Previous studies on medical students and recruitment into psychiatry in the UK have mostly been localised, not taking regional variations into account. Furthermore, with recent training and recruitment changes the time was seen to be right to explore these issues further in a more up-to-date, larger scale national study.	NO, personality traits measured
Using person matching to predict career specialty choice	https://www.scopus.com/inward/record.uri?eid=2-s2.0-21644485226&doi=10.1016%2fj.jvb.2004.03.001&partnerID=40&md5=8dd117462776b9390d1fe35ea4dba083	Journal article	We sought to advance the rudimentary line of inquiry into person matching by examining the validity of the method relative to career specialty choice among individuals who have selected a highly heterogeneous occupation, namely medicine	NO, no association betwen paerosnality traits and specialty choice described	No	USA	Medical students	Graduates of a combined B.S./M.D. degree program	Average age of 18 years	Convinient	420	/	As part of a longitudinal study of the role of ability, motivation, and personality in medical student success, participants in the present study completed the 16PF (fourth edition) shortly after beginning their Wrst year of the B.S./M.D. program.	?Cross-sectional	The reference group, which contained the individuals being matched, comprised 62 individuals who graduated from the medical school during the year 2000. The criterion group, which contained individuals to whom the reference group persons were matched, constituted 358 individuals who graduated from the medical school between the years 1995 and 1999, inclusive	Medical specialty choice, personality	16PF - Sixteen Personality Factor Questionnaire	No	Cronbach's alpha	0.64 to 0.85	Construct validity	After graduation from medical school, the study participants entered a variety of residencies as listed in Table 1. The medical specialties represented by these residencies ranged from primary-care areas of medicine such as internal medicine, pediatrics, and family medicine, to various medical specialty areas of practice such as neurology, pathology, and ophthalmology.	Person matching predicted medical specialty choice 43–60% of the time.
Expressed occupational choice of nontraditional premedical students as measured by the Self-directed Search: An investigation of Holland's theory	https://journals.sagepub.com/doi/pdf/10.2466/pr0.1987.60.2.575	Journal article	This study examined the congruency concept in Holland's theory of vocational choice and the validity of the Self-directed Search interest inventory, utilizing a population of investigative-type students.	NO, no association between personality traits and specialty choice described
Factors influencing career choices of second-year students at a traditionally black medical school	https://ovidsp.ovid.com/ovidweb.cgi?T=JS&CSC=Y&NEWS=N&PAGE=fulltext&D=med3&AN=1558611	Journal article	The author undertook the present preliminary study at Morehouse School of Medicine in 1991 in order to aurvey the second-year class and identify the factors influencing their career intentions.	NO, not a research
Personality and specialty interest in medical students	https://ovidsp.ovid.com/ovidweb.cgi?T=JS&CSC=Y&NEWS=N&PAGE=fulltext&D=med7&AN=18569662	Journal article	This study was designed to test the following hypotheses: 1. Students interested in 'surgical' specialties would obtain higher scores on a measure of 'impulsive sensation seeking' and lower scores on a measure of 'neuroticism-anxiety'. 2. Students interested in 'hospital-based' specialties would score lower on a measure of 'sociability' whereas those interested in 'primary care' would score highe…	YES	No	USA	Medical students	First year students	/	Convinient	1.076	0.89	Students voluntarily completed the study survey at the beginning of medical school.	Cross-sectional	Between 2002 and 2006.	Five personality factors of ‘impulsive sensation Seeking’, ‘neuroticism–anxiety’, ‘aggression-hostility’, ‘sociability’, and ‘activity’; Specialty interest.	A short version of the Zuckerman–Kuhlman personality questionnaire (ZKPQ)	No	Cronbach's Alpha coefficient	Between 0.74 and 0.81	exploratory and confirmatory factor analysis	Students’ interest in specialties was determined by asking them to choose one of the following four broad categories that best matched their interest. Classification of specialties into such broad categories is common in medical education research (Lieu et al. 1989; Hojat et al. 2001a, 2002b).1. ‘Hospital-based’ (procedure-oriented): (e.g., anesthesiology, radiology, pathology). 2. ‘Surgical’ (te…	Personality is a factor that contributes to medical students’ career choices and specialty preferences. High scores on a measure of impulsive sensation seeking, and low scores on a measure of neuroticism anxiety are associated with preferences in surgical specialties at the beginning of medical school. Low scores on a measure of sociability are associated with preferences in hospital-based specia…	ANOVA	/	Of course, the use of the full 99-item form of the ZKPQ would be preferable because of the enhanced reliability and the opportunity to score more facets of the scales (such as impulsivity and sensation seeking facets of the ‘impulsive sensation seeking, scale).	This study does contain a few limitations. We used the short form of the ZKPQ that consisted of only seven items for each scale. developed consisting of 10 items per scale. Of course, the use of the full 99-item form of the ZKPQ would be preferable because of the enhanced reliability and the opportunity to score more facets of the scales (such as impulsivity and sensation seeking facets of the ‘i…	IRB approved study	N
Empathy in medical students as related to specialty interest, personality, and perceptions of mother and father	https://www.researchgate.net/publication/222344588_Empathy_in_medical_students_as_related_to_specialty_interest_personality_and_perceptions_of_mother_and_father	Journal article	This study was designed to examine relationships between empathy, specialty interest, personality andperceptions of mother and father.	NO, emphaty
In the beginning: How medical students choose (or do not choose) neurology	https://search.ebscohost.com/login.aspx?direct=true&db=psyh&AN=2014-16801-003&site=ehost-live	Journal article	The current article focuses on the perceptions of the medical students in choosing specialization subject (Neurology) in the field of medical education.	NO, not a research
Assessment of personality type and medical specialty choice among medical students from karachi; using myers-briggs type indicator (MBTI) tool	https://www.jpma.org.pk/article-details/8148	Journal article	To assess personality type of medical students and associate it with their choice of medical specialty.	YES	No	Pakistan	Medical students	First to final year of Bachelor of Medicine, Bachelor of Surgery (MBBS) programme	21.4±2 years	In the first stage, public and private universities were selected through convenience sampling and in the second stage, students from both universities were selected through stratified sampling technique.	400	/	The questionnaire was distributed among medical students at the end of their study sessions after informing them about the purpose of study and taking their consent for participation.	Cross-sectional	In February 2014	MBTI dimension, specialty choice	Myers-Briggs Type Indicator (MBTI)	No	Cronbach's Alpha coefficient	0.819	Exploratory Factor Analysis	The questionnaire consisted of two parts. Part "A" covered demographic details of the respondents including age, gender, year of education, university type and their interest in a particular field of study.	Extroverted-Sensing-Feeling-Perceptive 11(2.8%), Extroverted-Sensing-Thinking-Judging 12(3%), Extroverted-Sensing-Feeling-Judging 5(1.3%), Introverted-Sensing-Feeling-Judging 6(1.5%), Introverted-Sensing-Thinking-Perceptive 7(1.8%) had preference for surgery, medicine, gynaecology, paediatrics and cardiology, respectively.	Chi-square	/	The study findings may indicate avenues for future research.	The topic of MBTI is new and very few studies were found consistent with our objective. Although it is a novel idea, it was also a limitation to find enough research articles that help in analysing our study outcome. The results of this study are not generalisable as it was restricted to two medical institutes of Karachi because of convenience and accessibility.	Institutional (Institute of Business Management - IoBM) ethics review board	N
Role of personality in medical students' initial intention to become rural doctors	https://ovidsp.ovid.com/ovidweb.cgi?T=JS&CSC=Y&NEWS=N&PAGE=fulltext&D=med10&AN=23586569	Journal article	This study sought to determine whether or not various domains of personality are related to medical students’ attitude to practising as rural doctors after graduation.	NO, no association between personality traits and specialty choice described
Prediction of medical student career choice from a freshman personality profile.	https://ovidsp.ovid.com/ovidweb.cgi?T=JS&CSC=Y&NEWS=N&PAGE=fulltext&D=med2&AN=7458222	Journal article		NO, conference proceeding
MBTI® types, gender, and residency selection	https://search.ebscohost.com/login.aspx?direct=true&db=psyh&AN=2008-16581-001&site=ehost-live	Journal article	This study was designed to determine and compare the Myers-Briggs Type Indicator® (MBTI®) type preferences and gender of medical students from one medical school and their choices for residency specialties.	YES - Full text?
Making career choices	https://www.scopus.com/inward/record.uri?eid=2-s2.0-34147099448&doi=10.1177%2f1553350607299715&partnerID=40&md5=318fbe03720421e416f334fb54b5e283	Journal article		NO, not a research
Machiavellianism and other personality attributes of psychiatry residents	https://ovidsp.ovid.com/ovidweb.cgi?T=JS&CSC=Y&NEWS=N&PAGE=fulltext&D=med1&AN=5386647	Journal article		NO, not medical students
Influence of educational programs on attitudes of medical students towards psychiatry: Effects of psychiatric experience, gender, and personality dimensions	https://ovidsp.ovid.com/ovidweb.cgi?T=JS&CSC=Y&NEWS=N&PAGE=fulltext&D=med7&AN=19811138	Journal article	We hypothesize that medical students in different educational programs develop different attitudes towards psychiatry.	NO, no association between personality traits and specialty choice described
Choice of medical specialty and personality traits measured with the EPQ-R(S) in medical students and specialist doctors	https://www.scopus.com/inward/record.uri?eid=2-s2.0-85070872614&doi=10.12740%2fAPP%2f109134&partnerID=40&md5=429b9a039e25127168c03d53762bd89f	Journal article	The study was conducted to examine the differences between personality traits of medical students choosing future specialties and among specialist doctors.	YES	No	Poland	Students and specialist doctors	5th and 6th year medical students	The mean age was 24.3 years (ranging from 21 to 27 years).		Two groups were tested: students and specialist doctors, totaling 87 people. The former consisted of 5th and 6th year medical students (48 people).	/	Two groups were tested: students and specialist doctors, totaling 87 people. The former consisted of 5th and 6th year medical students (48 people)	Cross-sectional	/	Personality traits, medical specailty	The Eysenck Personality Questionnaire Revised Short form (EPQ-R(S)	No	Cronbach's alpha	The coefficient alphas for the Extraversion, Neuroticism, Psychoticism, and Lie scales in the EPQR–S were .80, .78, 59, and .73, respectively.	Confirmed factor validity	In the case of medical students, the questions concerned gender, age, favored medical specialty and the profession acquired during education and performed by parents and grandparents of the participant.	In the group of medical students, there were no differences in personality traits measured with the EPQ-R(S) depending on their preferred medical specialty: surgical, non-surgical, pediatric, internal or those where doctor-patient contact is not required, which indicates that personality traits are not the most important factor influencing the choice of professional path of young Polish doctors, …	The Kruskal-Wallis test and the ANOVA	/	It will be interesting to observe whether specialty choice is a fixed and stable decision or it may be changed during the course of medical formation. It is worth to further investigate how and whether career choices among future specialists are connected with socioeconomic change in Europe, where work-life balance seems to be an increasingly important factor in the decision making process.	Differences between the results of this study and foreign research that address this problem may result from intercultural differences as well as a different qualification system for specialization training or working conditions in specific fields of medicine.	The research project was approved by the Bioethical Commission of the Jagiellonian University.	N
Specialty choice preference of medical students according to personality traits by Five-Factor Model	https://www.kjme.kr/journal/view.php?doi=10.3946/kjme.2016.14	Journal article	The purpose of this study was to determine the relationship between personality traits, using the Five-Factor Model, and characteristics and motivational factors affecting specialty choice in Korean medical students.	YES	No	Korea	Medical students	Year 4 medical students	The mean age was 28.9±2.1 years.	Convinient	110	95.4% response rate	Students completing the entire clinical clerkship between July 2014 and June 2015 were included. Participants completed a well-designed questionnaire. Participation was fully voluntary and anonymous. The survey took approximately 10 minutes to complete.	Cross-sectional survey	Between July 2014 and June 2015	Personality traits, medical specialties most preferred as a career, motivational factors in determining specialty choice.	Korean version of Big Five Inventory.	No	Cronbach's alpha	0.52-0.75	Factor analysis	A questionnaire survey. We divided the medical specialties into three groups; medical departments (e.g., internal medicine, pediatrics, family medicine, neurology and so forth), surgical departments (e.g., general surgery, orthopedic surgery, thoracic surgery, and so forth) and other departments including support specialists (e.g., emergency medicine, radiology, laboratory medicine, and so forth)…	Medical students with more Agreeableness were more likely to prefer clinical medicine and those with more Openness preferred medical departments.	Student t-test, Mann-Whitney test and analysis of variance	/	Further research with larger number of students and other grades of students will be required to evaluate the more meticulous factors associated with specialty choice.	The current study has several limitations. It was conducted in only one class of Year 4 at a single medical school at one point in a time within Korea. Therefore, it is difficult to generalize the findings. In addition, the number of students who had enrolled in the study was insufficient to attain statistical power. Multiyear research will be needed to determine more meaningful results. This res…	This study was approved by the Kyung Hee University’s Institutional Review Board (KHSIRB-15- 003 [RA]).	N
Career specialty choice: A combined research-intervention project	https://www.scopus.com/inward/record.uri?eid=2-s2.0-21644465998&doi=10.1016%2fj.jvb.2004.07.004&partnerID=40&md5=a10a49efe0ec8768727199a4c2030c1e	Journal article	This research describes and evaluates a workshop aimed at promoting career specialty choice and examines relationships between measured career specialty interests, work values, and personality type.	YES	No	USA	Medical students	Second-year medical students	M=25.64, SD=3.26	Convinient	161	From the three classes, 46 students (59% of the class total) participated in the first workshop, 53 students (76%) participated in the second workshop and 62 students (100%) participated in the third workshop.	Data were collected from participants in a two-session career-development workshop offered to three consecutive classes of second-year students at a medical school in the Eastern United States. All workshops consisted of two 3-h sessions. During the first session, participants responded to the pre-workshop questionnaire and all measures.	Cross-sectional survey	/	Career specialty interests, work values, and personality type	Myers–Briggs Type Indicator	No	MBTI: Cronbach's alpha	0.819	Exploratory Factor Analysis	Gough Medical Specialty Preference Scale	For both women and men, higher interest in OBGYN related to a stronger preference for Sensing, whereas for women it also related to Extraversion. Higher surgery interest related to a greater preference for Thinking within both genders, as well as a stronger preference for Perceiving among men. Family medicine was associated with a preference for an Intuitive type for women only. Interest in patho…	Regression analyses	/	Future research should include students from other medical schools. Future research should also investigate the possibility of the two types of medical students who seek career counseling identified in the present study. Future studies using a similar design and instruments could provide comparative data for identifying these possible effects. It would be useful to continue to examine the converg…	First, the study involved only one medical school, making no guarantee that the current Wndings generalize to other medical schools because each school may have a different selection bias and provide different cultural and training environments. Second, it was not possible to assess the entire medical school class during the 3 years of the study comparison group to determine possible selection bi…	/	N
Values and attitudes related to career preference and performance in the surgical clerkship	https://ovidsp.ovid.com/ovidweb.cgi?T=JS&CSC=Y&NEWS=N&PAGE=fulltext&D=med2&AN=7125891	Journal article	We investigated the values and attitudes of junior medical students in relation to career preference (particularly surgery), ward behavior, and cognitive performance in the surgical clerkship.	NO, no personality traits measured
Does surgery attract students who are more resistant to stress?	https://www.ncbi.nlm.nih.gov/pmc/articles/PMC1250549/	Journal article	This article examines perceptions of stress and career choice.	YES	No	USA	Medical students	Junior medical students	/	Convinient	169	0.99	At the time they entered their 12-week surgical rotation, they rated the stress in Medical School (SIMS) Scale'9 to describe the previous 3 months' experiences with stressful events in the medical school. The SIMS was rated again 3 months later when they left the clerkship to describe degree of stress experienced during the clerkship. Two personality dimensions, locus of control and self-esteem, …	Cross-sectional	1981-1982	Career preferences, personality: locus of control and self-esteem, and experiences with stress in the surgical clerkship.	Rotter's Locus of Control Scale was used. Self-esteem was measured with Cutick's Self-Esteem Scale.	No	I-E scale: Test-retest reliability; Cutick's Self-Esteem Scale:/	I-E scale: 0.61; Cutick's Self-Esteem Scale: /	I-E scale: factor analysis	Career preferences were made both before and after the surgical clerkship. Students were followed up when they graduated from medical school in regard to their actual choice of residency program and practice.	However, differing from the earlier comparison of the three groups, locus of control differed significantly for those interested in surgery at the clerkship (p < 0.01) and at graduation (p < 0.05) compared to other students, with more internally controlled students selecting surgery. Degree of favorable stress was significantly greater for those who wanted to go into surgery than other students a…	ANOVA	/	/	/	/	N
Implications of low Scale 5 scores for university women	https://search.ebscohost.com/login.aspx?direct=true&db=psyh&AN=1988-50173-001&site=ehost-live	Journal article	The purpose of this research was to examine relationships between Scale 5 scores on the Minnesota Multiphasic Personality Inventory (MMPI) and adjectives endorsed on the Adjective Check List (ACL) for University Women.	NO, no association between personality traits and specialty choice described
Androgyny and the career choices of allied health professions students	https://www.scopus.com/inward/record.uri?eid=2-s2.0-0023284522&partnerID=40&md5=524fa72103325603a6f13e8780b3704a	Journal article	The purpose of this study was to determine what the distribution of the four types of gender-related personality categories (androgynous, masculine, feminine, undifferentiated) was among allied health professions students and whether these personality categories were related to actual career choice.	NO, no association between personality traits and specialty choice described
Medical speciality choice: does personality matter?	https://ovidsp.ovid.com/ovidweb.cgi?T=JS&CSC=Y&NEWS=N&PAGE=fulltext&D=med12&AN=25876298	Journal article	This study examined whether personality differed based upon gender, level of training or medical speciality among 200 physicians and 134 medical students.	YES	No	Ireland	Physicians and medical students	Medical students and interns	/	Convinient	334, 134 students	26.1%.	Participation in this study was voluntary. For medical students, the opportunity to participate was presented during class time. The researchers then distributed copies of the questionnaire among those that expressed an interest in participating	Cross-sectional	/	Personality, gender, level of training or medical speciality.	The NEO Five Factor Index (NEO-FFI)	No	Cronbach's alpha	0 .86 to 0.90	Factorial validity	Medical speciality categorisation was based on that of Taber and Colleagues whose classification system describes person-focused specialities as “specialties with an inclination towards people and the entire patient” and includes general practice, internal medicine, obstetrics and gynaecology, paediatrics, and psychiatry among these. Other specialities, such as anaesthesiology, dermatology, patho…	Findings of significant personality differences between BMTR intending to pursue person-focused specialties and those reporting no preference with regards medical speciality are difficult to explain. BTMR intending to pursue person focused specialities are higer on scale of neuroticism, extraversion and conscientiousness. Overall, the results of the current study suggest that there is not a perso…	t-test	/	/	/	Ethical approval was obtained for the research, and all participants provided written informed consent.	N
Personality traits and quality of life among Lebanese medical students: any mediating effect of emotional intelligence? A path analysis approach	https://www.researchgate.net/publication/358262402_Personality_Traits_and_Quality_of_Life_among_Lebanese_Medical_Students_Any_mediating_effect_of_Emotional_Intelligence_A_path_analysis_approach	Journal article	This study aimed to investigate the role of EI as a mediator between personality traits and QOL among a sample of Lebanese medical students.	NO, no association between personality traits and specialty choice described
Empathy in senior year and first year medical students: a cross-sectional study	https://ovidsp.ovid.com/ovidweb.cgi?T=JS&CSC=Y&NEWS=N&PAGE=fulltext&D=med8&AN=21801365	Journal article	This is a cross-sectional study of undergraduate medical students on self-rated measures of empathy collected at entrance and at the conclusion of the medical degree, and on the association of empathy measures with gender and specialty preferences in one medical school in Portugal.	NO, no personality traits measured
Personality as a prognostic factor for specialty choice: A prospective study of 4 medical school classes	https://www.scopus.com/inward/record.uri?eid=2-s2.0-41949092132&partnerID=40&md5=0d9944675ce73a6bdb2f6c7e52ddb6e1	Journal article	The objective was to examine the association between personality characteristics and specialty choice.	YES	No	USA	Medical students	Graduates		Convinient	479	0.95	Students gave their written consent to participate in the study and completed the NEO PI-R within 2 weeks of medical school matriculation. The specialty choice of graduates was obtained from the National Residency Matching Program.	Cross-sectional	June 2006	Personality characteristics and specialty choice	The Neuroticism-Extraversion-Openness Personality Inventory Revised (NEO PI-R)	No	Internal consistency coefficients	0.86 to 0.95	Factorial validity	The specialty choice of graduates was obtained from the National Residency Matching Program. For statistical purposes, the analysis included only specialties with 10 or more graduates .	There were differences among specialties for neuroticism, openness, and agreeableness, but not for extraversion or conscientiousness. Neuroticism scores for graduates entering internal medicine were higher than anesthesiology, and scores for graduates entering pediatrics or radiology were higher than anesthesiology and surgery. Openness scores for graduates entering psychiatry were higher than an…	t-test	/	Additional research is needed to determine whether the relationships between personality features and specialty choices differ for today's medical school graduates compared with past generations.	/	The Tulane University Institutional Review Board approved the study.	N
Who picks psychiatry? Perceptions, preferences and personality of medical students	https://journals.sagepub.com/doi/10.3109/00048674.2011.604301?url_ver=Z39.88-2003&rfr_id=ori:rid:crossref.org&rfr_dat=cr_pub%20%200pubmed	Journal article	This study aimed to characterise the personality profiles of junior medical students most likely to choose psychiatry as a career, determine aspects of psychiatry that most attract potential recruits, and identify misperceptions about psychiatry that may dissuade students from pursuing this specialism.	YES	No	Australia	Medical students	Second year of a six-year undergraduate medical program	18.57 years (SD 2.09)	Convinient	573	98.8%	Over three successive years, 580 students in the second year of a six-year undergraduate medical program at the University of New South Wales, Australia were administered a questionnaire based on that developed for a North American study . The questionnaire was administered at the beginning of the fi rst semester as part of an introductory lecture.	Cross-sectional	/	Personality traits, the degree to which students were considering careers in the specialties, the degree to which students perceived each specialty as attractive	NEO Five-Factor Inventory (NEO-FFI)	No	Cronbach's alpha	0 .86 to 0.90	Factorial validity	The questionnaire collected demographic information (age entering medical school, gender, ethnicity, religious affi liation, size of the community from where the students originated), and data that focused on specialty choice. Specifi cally explored were: The degree to which students were considering careers in the specialties of internal medicine, surgery, psychiatry, paediatrics, general practi…	This study found that openness to experience was strongly associated with favouring psychiatry as a specialty choice. In respect of paediatrics, there was an overall significant difference across the five personality factors between those who indicated ‘ highly likely, ‘ undecided ’ and ‘ not likely ’. Tests of between-subjects effects showed a signifi cant main effect for Extraversion and Agreea…	One-Way Multivariate Analysis of Covariance (MANCOVA) was performed to determine which personality factors were associated with likelihood of choosing a career in each medical specialty.	/	The current group under study were also young, and likely to have entered medical school soon after finishing high school. This may have resulted in a more homogeneous group than might be expected in a post-graduate medical course, and it would be of interest to replicate the current study in such a group. Finally, it has been argued that in relatively homogeneous groups, it may be necessary to s…	One reason for the lack of association between personality and a number of the specialties may be the presence of confounding factors such as age and gender.	Permission to administer the questionnaire was granted by the Dean of the medical school.	N
Ability of prospective assessment of personality profiles to predict the practice specialty of medical students	https://www.ncbi.nlm.nih.gov/pmc/articles/PMC1769529/	Journal article	We assessed whether physicians gravitate to certain practice specialties due to preexisting personality traits.	YES	No	USA	Medical students	The test subjects comprised the entering first-year medical school class	/	Convinient	152	0.96	The test subjects comprised the entering first-year medical school class of Tulane University School of Medicine (New Orleans, Louisiana). The test was administered during a single session as part of the student orientation activities and was supervised by the principal investigator (B.A.M.). About 4 years after administration of the personality test, the residency specialty selection of each par…	Cross-sectional	August 1999	Personality traits, medical specialty selection	NEO PI-R form S	No	Internal consistency coefficients	0.86 to 0.95	Factorial validity	Medical specialty selection was obtained from the National Residency Matching. Participants were assigned to one medical specialty category. In some cases, specialty categories with small numbers were combined; for example, subjects who chose the surgical subspecialties of neurosurgery, orthopedics, otolaryngology, ophthalmology, or urology were analyzed together with general surgery. For residen…	Personality scores for medical students selecting psychiatry residencies showed greater degrees of neuroticism (P < 0.01) and openness (P < 0.03). Students electing family practice also deviated from other specialties, showing a lower degree of neuroticism (P < 0.03). Unexpectedly, personality traits in prospective surgical residents did not differ from those of students choosing nonsurgical resi…	ANOVA	/	/	/	The project was approved by the institutional review board of Tulane University School of Medicine.	N
The Myers Longitudinal Medical Study. Monograph II. Final Report	https://ovidsp.ovid.com/ovidweb.cgi?T=JS&CSC=Y&NEWS=N&PAGE=fulltext&D=eric1&AN=ED211597	Book	The Myers Longitudinal Medical Study is a five-stage investigation of the application of C.G. Jung's theory of psychological types to the understanding of medical student selection, achievement, and choices of specialty, professional employment and location of practice.	NO, book
Prevalence of Type A Behavior among Undergraduate Students with Medical and Nonmedical Career Plans	https://ovidsp.ovid.com/ovidweb.cgi?T=JS&CSC=Y&NEWS=N&PAGE=fulltext&D=eric2&AN=EJ362524	Journal article	A study comparing Type A behaviors in premedical college students, non-premedical science majors, and other students	NO, no association between personality traits and specialty choice described
Female and male medical students: differences in specialty choice selection and personality	https://ovidsp.ovid.com/ovidweb.cgi?T=JS&CSC=Y&NEWS=N&PAGE=fulltext&D=med1&AN=845911	Journal article	Sex differences in specialty choices, specialty beliefs, and personality characteristics of female and male medical students were analyzed.	NO, no association between personality traits and specialty choice described
The attractions of medicine: the generic motivations of medical school applicants in relation to demography, personality and achievement	https://www.researchgate.net/publication/7273709_The_attractions_of_medicine_The_generic_motivations_of_medical_school_applicants_in_relation_to_demography_personality_and_achievement	Journal article	This study describes a novel questionnaire that assesses the interests and attractions of different aspects of medical practice in a varied range of medical scenarios, and relates them to demographic, academic, personality and learning style measures in a large group of individuals considering applying to medical school.	NO, no association between personality traits and specialty choice described
Personality types and specialist choices in medical students	https://www.researchgate.net/publication/233326511_Personality_types_and_specialist_choices_in_medical_students	Journal article	This study is the first of its kind in the Arab world. The research questions were: (1) What is the influence of gender on the personality profiles of medical students? (2) What are the personality profiles of students categorized according to their preferred specialist choices? (3) What are the preferred career choices of students categorized according to the stage of their medical education?	YES	No	Kingdom of Saudi Arabia	Medical students	Students from first to fifth year.	21.5 +/-2.5 years	Convinient	590	92.5%	A study was performed at King Khalid University Medical School including 590 students from first tofifth year. In Saudi Arabia, male and female teaching campuses are separate. The number of seats allocated for males is slightly higher than the number of seats available for women (1.6 : 1).	Cross-sectional	During the academic year 2010–2011.	Personality traits, specialist choices, stage of their medical education	The Zuckerman–Kuhlman personality questionnaire-medium form (ZKPQ-S)	No	Cronbach's alpha	Between 0.74 and 0.81	Exploratory and confirmatory factor analysis	Students’ interest in specialties was determined by asking them to choose their preferred specialties. In the analysis of the data, these specialties were categorized according to a limited number of ‘types’ of specialty with distinct characteristics. For this purpose, we used a classification of specialties described in previous medical educational research (Lieu et al 1989;Hojat & Zuckerman 200…	Low scores on sociability measure are associated with preferences in hospital-based specialties. High scores on a measure of impulsive sensation seeking and low scores on a measure of neuroticism-anxiety are associated with preferences in surgical specialties.	Univariate analysis, Wilks lambda		/	This was a cross-sectional study and as such, offers only aview of one point in time: the results may have been different had another time frame been used.n the study, medical students were asked what their preferred specialty would be, but they were asked at a stage when they were not about to make a definitive choice. As with all surveys of this kind, a healthy skepticism must be maintained whe…	/	N
Machiavellianism in medical students	https://ovidsp.ovid.com/ovidweb.cgi?T=JS&CSC=Y&NEWS=N&PAGE=fulltext&D=med3&AN=8484386	Journal article	A survey was conducted with Machiavellianism scores used to predict their professional role characteristics, attributional style toward patients, and choice of a career specialty.	NO, no validated scale
The relationship between spirituality as a personality trait and choice of medical specialization of 4th-year medical students	https://search.ebscohost.com/login.aspx?direct=true&db=psyh&AN=2000-95014-131&site=ehost-live	Journal article	This study had three objectives: (a) to determine if there was a difference in the personality traits of neuroticism, extraversion, openness to new experiences , agreeableness, and conscientiousness between primary and nonprimary care 4th-y ear medical students; (b) to determine whether students who choose primary or no nprimary care specializations are different in their humanistic attitudes abo…	NO, disertation
Importance of the big-five in the future medical specialty preference	https://bmcmededuc.biomedcentral.com/articles/10.1186/s12909-020-02151-z	Journal article	The aim of this study was to determine whether personality traits affect the choice of medical specialty at the University of Osijek, Croatia.	YES	No	Croatia	Medical students	Medical students	The median age of the students was 22 (IQR 20–23).	Convinient	407	81.89%	We questioned a total of 407 medical students from the Faculty of Medicine Osijek. Students were asked to fill the questionnaire after lectures in person.	Cross-sectional	The study was conducted between January and June 2016.	Personality traits, choice of medical specialty	Croatian short version of the questionnaire IPIP Big-Five	No	Cronbach's alpha	0.79-0.93	Factorial validity	The first part included questions about the participants’ essential sociodemographic characteristics: age, grade point average (GPA) score, gender, past involvement in a scientific project, and the specialty they wish to pursue after graduation. The list of the specializations was taken from The European Union of Medical Specialists’ (UEMS) list and grouped in six fields	We could not attribute the differences in personality traits to specialty preference. Medical students with higher scores on agreeableness and openness (intellect/imagination) scales were more inclined to psychiatric specialties, and more conscientiousness students preferred the anesthesiology and emergency medicine specialties.	MANCOVA	/	In further studies it would be better to include family medicine as a specialty preference to gain more accurate data for Croatia.	We questioned students from all six years of study, younger students presumably having little knowledge about the different specialties and what they entail. It is known that the specialty preferences may vary significantly from the beginning to the end of medical school. The specialties were grouped to the authors’ best ability, after consulting the literature and medical doctors from different …	The study was approved by the Ethical Committee of the Faculty of Medicine Osijek, and all participants gave written informed consent.	The authors have full control of all primary data and if you agree to allow the journal to review their data if requested.
Medical student career choice: a conceptualization	https://ovidsp.ovid.com/ovidweb.cgi?T=JS&CSC=Y&NEWS=N&PAGE=fulltext&D=med1&AN=1224228	Journal article	A model is proposed which conceives the making of career choice decisions by medical students as a process in which the student seeks an optimum match between the career alternatives open to him and his own preferences and life circumstances.	NO, no association between personality traits and specialty choice described
Personality factors and psychiatry specialty attraction	https://www.researchgate.net/publication/12002019_Personality_factors_and_psychiatry_specialty_attraction	Journal article	In this article, we analyse the possible rapport between the determined trends of personality and the Psychiatry Specialty and we try determinate the existence of certain Profiles of Personality in the students who feel attracted by this specialty.	YES	No	Spain	Medical students	Second year of medical school	20	Convenient	1484	/	The data was collected in an anonymous survey on the sociodemographic characteristics, vocational interests and personality profile of the students. The vocational interests of the students were collected in an open question and recorded in writing when taking the test.	Cross-sectional	1988-89 to 1992-93	Sociodemographic characteristics, vocational interests and personality profile of the students.	Cattell Test 16 PF	No	Internal consistency	0.50	Construct validity	The vocational interests of the students were collected in an open question and recorded in writing when taking the test.	In conclusion, we can say that students who are more emotionally immature, sensitive and dependent, as well as more impulsive, unstable, disorderly tend to feel attracted to specialty of Psychiatry.	t-Student Test.	/	/	/	/	N
Influence of gender in vocational preferences and personality traits in Medical students	https://www.researchgate.net/publication/10897789_Influence_of_gender_in_vocational_preferences_and_personality_traits_in_Medical_students	Journal article	In this paper, we try to analyze he possiblerelationships between gender of the Medical students, their personality and their vocational preferences.	NO, no association betwen paerosnality traits and specialty choice described	No	Spain	Medical students	Second year of medical school	20	Convenient	1484	/	The data was collected in an anonymous survey on the sociodemographic characteristics, vocational interests and personality profile of the students. The vocational interests of the students were collected in an open question and recorded in writing when taking the test.	Cross-sectional	1988-1993	Sociodemographic characteristics, vocational interests and personality profile of the students.	Cattell Test 16 PF	No	Internal consistency	0.50	Construct validity	The vocational interests of the students are grouped in eight large groups of specialties: 1. General surgery and its subspecialties.2. General Medicine and Internal Medicine with its subspecialties 3. Gynecology and Obstetrics. 5. Psychiatry 6. Traumatology, 7.Sensory specialties" 8. "Other specialties"
Machiavellianism and medical career choices	https://journals.sagepub.com/doi/epdf/10.2466/pr0.1995.76.3.803	Journal article	The purpose of this study was to investigate Machiavellianism of stu- dents in a private midwestern me&cal school as measured on the Mach V Scale.	YES	No	USA	Medical students	Junior and senior medical students	M age=35	Convinient	238	0.31	Students were enrolled in a private medical school in St. Louis, Missouri. All female and male junior and senior medical students received research packets through their mailboxes at the medical library.	Cross-sectional	/	Medical career choices, age and Machiavellianism	Mach V Scale	No	Test-retest reliability	0.60	Face validity	A demographic sheet asked for the respondent's educational degree(s), gender, age, and choice of medlcal specialty.	There were no significant differences between scores of medical students selecting psychiatry as compared with scores of those choosing medicine, surgery, or other clinical specialties.	ANOVA	/	Additional research in Machiavellianism and medlcal career choice needs to be done with longitudinal studies to see if Machiavehanism changes with age and year in medical school.	This research contained areas that decreased chances for generalizability. The study involved a lunited population of junior and senior medical students from one private midwestern medical school. The large nonresponse rate remains typical of the medical profession. The issue of power vs service shows that these students do not complete a survey which does not directly affect patient care.	Institutional Review Board approval came from the University and Associate Dean of the medical school	N
Written in the stars: did your specialty choose you?	https://pmj.bmj.com/content/98/1157/205	Journal article	Established over 2000 years ago, horoscopes remain a regular feature in contemporary society. We aimed to assess whether there could be a link between zodiac sign and medical occupation, asking the question—did your specialty choose you?	NO, no association between personality traits and specialty choice described
Personality traits and career choices among physicians in Finland: employment sector, clinical patient contact, specialty and change of specialty	https://www.researchgate.net/publication/324089620_Personality_traits_and_career_choices_among_physicians_in_Finland_Employment_sector_clinical_patient_contact_specialty_and_change_of_specialty	Journal article	In a nationally representative sample of Finnish physicians (N= 2837) we examined how personality traits are associated with medical career choices after graduating from medical school, in terms of employment sector, patient contact, medical specialty, and change of specialty-	NO, no medical students
Personality traits predict a medical student preference to pursue a career in surgery	https://educationforhealth.net//article.asp?issn=1357-6283;year=2017;volume=30;issue=3;spage=211;epage=214;aulast=Anna	Journal article	In this study, we examined the impact of personality traits, assessed with the psychopathic personality inventory revised version (PPI-R), on medical students' likelihood of selecting a surgical specialty.	YES	No	Italy	Medical students	4th-year medical students	24.3 ± 2.1	Convinient	360	0.93	Students were informed about the scope of the survey through e-mails and advertisements posted in the campus. At the end of a lecture, the survey was handled to the students in hardcopy. After additional information about the purpose and content of the survey, the students willing to participate were asked to read carefully a statement of consent. The survey was anonymous, all questionnaires were…	Cross-sectional	From January 2015 to April 2016	The survey included basic demographic (age and gender), grade point average (GPA, ranging from 18 to 30 in Italian medical schools), and students' intention to pursue a surgical residency (yes/no). Psychopathic personality traits.	Psychopathic personality traits were assessed with the PPI-R.	No	Cronbach's alpha	Ranging from 0.78 to 0.9.	Factorial validity	The survey included students' intention to pursue a surgical residency (yes/no).	students aspiring to a surgical career exhibited higher PPI-R total score, self-centered impulsivity (SCI) factor score, Machiavellian egocentricity, social influence, and fearlessness content scale scores. Logistic regression showed that SCI score was a significant predictor for the likelihood of expressing interest toward a surgical career.	ANOVA	/	Although the results are notable, a replication of this study is necessary before one can generalize the findings and longitudinal studies should be encouraged to identify causal models.	First, the sample was drawn from a single medical school. In addition, the cross-sectional design does not allow conclusions with respect to causality and self-reported measures have the potential to result in inaccurate reporting. In spite of aforementioned limitations, there are noteworthy strengths to this study. This research was the first study known to assess psychopathic traits as a predic…	The study was approved by the Institutional Review Board of the University of the University of Messina.	N
The association between personality traits and specialty preference among medical students in Jordan	https://www.ncbi.nlm.nih.gov/pmc/articles/PMC7399462/	Journal article	To assess the association between personality traits by the five-factor model and specialty choice preference among medical students and immediate medical graduates in Jordan and to identify if there were any significant differences in personality profiles between those planning to pursue different career pathways.	YES	No	Jordan	Medical students, graduates	Fifth- and sixth-year medical students and post-graduate internship doctors - graduates	The mean age of participants was 23.3 (± 1.2)	Convinient	1012	19.3%	This is a cross-sectional study including fifth- and sixth-year medical students and post-graduate internship doctors at five universities in Jordan. An online survey was used to collect data from participants.	Cross-sectional	Data collection started in March 2020 and concluded in April 2020.	We collected information about the general characteristics of the participants, including; age, gender, university, academic year, nationality, and place of permanent residency. We used the Big Five Inventory–2 (BFI-2) to assess the personality traits of each participant.	Big Five Inventory–2 (BFI-2)	Yes	Cronbach's alpha	Cronbach’s alpha (α) and ranged from acceptable to good; neuroticism (α =.84), conscientiousness (α =.83), extraversion (α =.80), agreeableness (α =.72) and openness (α = 0.64).	Factorial validity	Questions about the most preferred specialty, preference of clinical or basic medical sciences, preference to be a practicing or non-practicing medical doctor, and other factors that influence students in their specialty choice were asked. Basic medical sciences included fundamental health sciences that are taught to students early in medical school such as anatomy, biochemistry, cell biology, ge…	Medical students and fresh medical graduates with more extraversion and conscientiousness preferred to be practicing clinicians and were more likely to pursue their career in surgery-oriented specialties.	ANOVA	/	More studies are encouraged to evaluate such factors and to assess which personalities succeed in each specialty rather than what personalities best match different specialties.	Our study is limited by its cross-sectional design as it does not deal with the possible future effect of medical specialty and work environment on personality. Other confounding factors may come into play when considering a future career direction in medicine such as academic interests, specialty lifestyle, future income, and perceived prestige.	Institutional ethical approval was obtained from the IRB committee at Jordan University Hospital	The datasets generated and/or analyzed during the current study are available from the corresponding author upon reasonable request.
Engaging undergraduates to solve global health challenges: a new approach based on bioengineering design	https://link.springer.com/article/10.1007/s10439-010-0036-0	Journal article	This article describes a new program at Rice University to give undergraduate students from all disciplines a broad background in bioengineering and global health and provides an initial assessment of program impact.	NO, no association between personality traits and specialty choice described
Medical students' empathy and attitudes towards professionalism: Relationship with personality, specialty preference and medical programme	https://journals.plos.org/plosone/article?id=10.1371/journal.pone.0215675	Journal article	How empathy, personality, and background factors might impact on students’ attitudes towards professionalism in medicine.	NO, no personality traits measured
Intellectual, personality, and environmental factors in career specialty preferences	https://www.scopus.com/inward/record.uri?eid=2-s2.0-0015041878&partnerID=40&md5=493f06150e8873f20aec3a9d423103e5	Journal article	Grouped 459 students entering 6 medical schools according to career choices: general practice, internal medicine, surgery, psychiatry, or undecided. Data were gathered from a group of tests including the Study of Values: A Scale for Measuring the Dominant Interests in Personality (SV); the Rokeach Dogmatism Scale; the Medical College Admission Test (MCAT); and an extensive biographical inventory.	YES	No	USA	Medical students	Students entering medical school	/	Convinient	459	/	A national sample of 630 students entering 6 medical schools in 1967 was grouped on the basis of the students’ responses to the 2-part question from a biographical inventory.	Cross-sectional	1977	Values, attitudes, biographical background, and intellectual capacity, achievement and career specialty preference.	The Rokeach Form E Dogmatism Scale	No	Reliability coefficient	0.68 to 0 .93	Criterion validity	2-part question from a bio- graphical inventory: (a) “To which type of medical career do you now think you will ultimately devote all or most of your time after internship?” and (b) “If primarily interested in a specialty, please specify.” Selected for study were 459 students making the following 5 choices: general practice; internal medicine, including pediatrics; surgery, including obstetrics; …	No differences were found in values in dogmatism.	ANOVA	/	It will be important to observe how the presence or absence of specific values and attitude changes over the years relate to the final career choice.	/	/	N
Climate for career choices: survey of medical students' motivation for studying, career preferences and perception of their teachers as role models	https://www.researchgate.net/publication/44630848_Climate_for_career_choices_Survey_of_medical_students'_motivation_for_studying_career_preferences_and_perception_of_their_teachers_as_role_models	Journal article	To assess the educational climate at a medical school, we explored students' perception of their motives for study, the importance of students' personal characteristics for success in the study and profession of medicine, students' perceptions of professional and personal characteristics of their teachers, and students' preferences for their future careers in medicine.	NO, no personality traits measured
Does Medical Students' High Expression of Empathy Correlate with Their Choice of Primary Care Residencies?	https://ovidsp.ovid.com/ovidweb.cgi?T=JS&CSC=Y&NEWS=N&PAGE=fulltext&D=med18&AN=33398353	Journal article	The objectives of our study were to analyze the association of The George Washington University School of Medicine and Health Sciences (GWU) MS Interpersonal Reactivity Index (IRI) scores and their residency selection, to compare our results with previous studies to determine whether the IRI provided more definitive relationships between empathy and career choice, and to assess whether our result…	NO, no personality traits measured, no medical students
Temperamental traits may be associated with medical students' specialty preferences - Pilot study	https://www.researchgate.net/publication/288982645_Temperamental_traits_may_be_associated_with_medical_students'_specialty_preferences_-_Pilot_study	Journal article	This study was aimed at checking a hypothesis about a possible correlation between medical students’ tem-peramental traits and specialty preferences.	NO, no personality traits measured
Differences in medical specialty choice and in personality factors among female and male medical students	https://www.scopus.com/inward/record.uri?eid=2-s2.0-37249042800&partnerID=40&md5=53797ff1335108f4df691b989c8946a2	Journal article	This study was designed to investigate the connection between medical students' gender and their medical specialty preference, empathy and personal values.	NO, no association between personality traits and specialty choice described
Determinants of primary care specialty choice	https://www.scopus.com/inward/record.uri?eid=2-s2.0-34047131373&partnerID=40&md5=af46bf899ef3e4ff38f8e1aa21aead51	Journal article	This paper analyzes and synthesizes the literature on primary care specialty choice.	NO, no association between personality traits and specialty choice described
Temperament Traits and Preference for Surgical or Nonsurgical Specialties in Year 6 Medical Students	https://www.scopus.com/inward/record.uri?eid=2-s2.0-84918508858&doi=10.1080%2f10401334.2014.945026&partnerID=40&md5=d505db69b4a4fe0b63d165e9581b508a	Journal article	The aim of the study was to explore the relationship between surgical or nonsurgical specialties and temperament in 6th-year medical students.	NO, no personality traits measured
Mapping medical careers: questionnaire assessment of career preferences in medical school applicants and final-year students	https://www.researchgate.net/publication/8253333_Mapping_medical_careers_Questionnaire_assessment_of_career_preferences_in_medical_school_applicants_and_final-year_students	Journal article	In this study, we use three large-scale cohorts of medical students to produce maps of medical careers.	NO, no association between personality traits and specialty choice described
Are Surgeons Born or Made? A Comparison of Personality Traits and Learning Styles Between Surgical Trainees and Medical Students	https://ovidsp.ovid.com/ovidweb.cgi?T=JS&CSC=Y&NEWS=N&PAGE=fulltext&D=med13&AN=27184178	Journal article	This study compares the personality profiles and learning styles of surgical trainees with a cohort of medical students specifically intent on pursuing a surgical career.	YES	No	UK	Medical students and surgical trainees	Fourth or fifth year	/	Convinient	53	1	Specifically, the cohort of medical students in this study had indicated a particular interest to pursue a future career in surgery. All students were in their fourth or fifth year of undergraduate study and undertaking a 1-year undergraduate surgical sciences degree.	Cross-sectional	/	Personality traits, learning styles	International Personality Item Pool Big-Five Factor Marker (FFM)	No	Cronbach's alpha	0.82-0.90	Factorial validity	Students undertaking a 1-year undergraduate surgical sciences degree.	The high conscientiousness, agreeableness, and openness to new experiences combined with relatively lower levels of neuroticism	Descriptive statistics	/	Future work should explore why students with the personality traits and learning style preferences (especially visual) described earlier are drawn to surgery.	The results of this study may have a narrow generalizability because of the small numbers of students who are intent upon following a career in surgery, although it does still provide interesting insights into surgical attributes. Finally, in this article, we did not analyze for differences in gender, a factor known to affect personality traits.27 Likewise, it may also be the case that the result…	/	N
Career decisions by medical students: a profile from India	https://ovidsp.ovid.com/ovidweb.cgi?T=JS&CSC=Y&NEWS=N&PAGE=fulltext&D=med1&AN=958027	Journal article	The process of career choice and social background factors of medical students from seven medical colleges of India are reported.	NO, no association between personality traits and specialty choice described
The relative effectiveness of personality and academic measures in the prediction of psychiatry or nonpsychiatry medical specialty preferences	https://search.ebscohost.com/login.aspx?direct=true&db=psyh&AN=1984-21517-001&site=ehost-live	Journal article	Determined which of several personality, mood state, and academic measures were able to predict an interest in psychiatry specialization among third-yr medical students.	YES	No	USA	Medical students	Third-year medical students	/	Convinient	340	/	Students at the Medical University of South Carolina take an eight-week core psychiatry clinical rotation during their junior year. The core rotation consists of supervised patient care and a multimedia programmed self-instruction course in basic psychiatry. Prior to and after the rotation, students who agreed to participate in the research project were given a battery of psychological tests and …	Cross- sectional	Completed data were obtained students who rotated through psychiatry between 1973 and 1978.	Personality, mood state, academic measures, an interest in psychiatry specialization	Rotter's Internal-External Locus of Control (I-E Scale), The Profile of Mood States Scale (POMS),The Dogmatism Scale (D-Scale), The State-Trait Anxiety Inventory Form X-2 (STAI)	No	STAI - reliability coefficient, POMS: Cronbach's alpha; Dogmatism scale: split-half coefficient; I-E scale: Test-retest reliability	STAI :The values for reliability coefficients ranged between 0.26 and 0.68 for state anxiety and between 0.76 and 0.86 for trait anxiety; POMS: 0.63 to 0.96; Dogmatism scale: 0.79; I-E scale: 0.61;	STAI: Factorial validity, POMS: Confirmatory factor analysis, Dogmatism scale: factor validity; I-E scale: factor analysis,	Questionnaires regarding background information and specialty preference.	In conclusion, with the combination of personality and academic measures that were used in this study, it appears that the best set of predictors to classify students into two groups, those interested in a psychiatry specialty and those interested in other special ties, would be a combination of three POMS sub scales and the Trait Anxiety measure from the STAI. These four measures in combination …	Stepwise discriminant analysis	/	/	The ability of these measures to predict final specialty choice is not known, but a study to determine the relationship of junior year specialty preference with final choice is currently underway. Also ongoing is a study to determine if psychological and academic measures can successfully predict final specialty choice.	/	N
Factors influencing medical students to choose primary care or non-primary care specialties	https://ovidsp.ovid.com/ovidweb.cgi?T=JS&CSC=Y&NEWS=N&PAGE=fulltext&D=med3&AN=2400502	Journal article	The purpose of this study was to seek factors that influence medical students to choose primary care or non-primary care specialties.	NO, no personality traits
A multivariate analysis of personality, values and expectations as correlates of career aspirations of final year medical students	https://www.scopus.com/inward/record.uri?eid=2-s2.0-78349308577&doi=10.1007%2fs10775-010-9182-z&partnerID=40&md5=d0a347fd0a69532cb3bb2eb93e1efe60	Journal article	This study reports on the career intentions of 179 final year medical students who completed an online survey that included measures of personality, values, professional and lifestyle expectations, and well-being.	YES	No	Australia	Medical students	Final year students	Between 21 and 49 years (M = 26.18, SD = 4.18)	Convinient	179	0.18	Participants were informed of the project through posters and leaflets distributed through the medical schools, and completed the survey online.	Cross-sectional	/	Specialty choice, personality, values, professional and lifestyle expectations, and well-being	Mini-International Personality Item Pool (Mini-IPIP)	Yes	The internal reliability coefficients	The internal reliability coefficients for the current study were .80 (E), .78 (N), .69 (I), .66 (C) and .65 (A).	Criterion validity	Students were asked to indicate, given the current stage of their training, their preferred medical specialty, practice location and hours of work. For preferred medical specialty, students could choose from a list of 19 pathways (e.g., general practitioner, emergency medicine).	The study also found a relationship between choosing a primary care specialty and the personality trait of agreeableness.	Multinomial logistic regression	/	Future studies need to replicate the findings in other populations, and would benefit from taking a developmental perspective to examine how the influences on choice change over the medical training period	In addition to the response rate limiting generalizability of the study’s findings, the study also was limited by its cross-sectional nature and being conducted in a single country	Ethics approval was provided by the authors’ and each participating university’s ethics committee. The study was funded by the Australian Research Council.	N
Personality influence in the predilection by the different specialties among medical students	https://www.researchgate.net/publication/288168155_Personality_influence_in_the_predilection_by_the_different_specialties_in_the_medical_students	Journal article	We study the association between personality traits and election of specialty among medical students.	YES	No	Spain	Medical students	Second year of medical school	20	Convenient	1484	/	The data was collected in an anonymous survey on the sociodemographic characteristics, vocational interests and personality profile of the students. The vocational interests of the students were collected in an open question and recorded in writing when taking the test.	Cross-sectional	1988-93	Sociodemographic characteristics, vocational interests and personality profile of the students.	Cattell Test 16 PF	No	Internal consistency	0.50	Construct validity	The vocational interests of the students were collected in an open question and recorded in writing when taking the test.The vocational interests of the students are grouped in eight large groups of specialties: 1. General surgery and its subspecialties.2. General Medicine and Internal Medicine with its subspecialties 3. Gynecology and Obstetrics. 4. Pediatrics 5. Psychiatry 6. Traumatology, 7.Se…	The results appoint about the existence of an association between certain personality variables and the preference for specific specialities. Compared with the rest of the students, those who preferred the specialities of Pediatrics, Gynecology and Sensorial Specialties (including Dermatology, Ophthalmology, Otorhinolaryngology and Odontology) tended to be "effective" (A+), "trusted" (L-) and "pr…	Discriminant analysis	/	/	/	/	N
Vocational definition in the medical students: The influence of personality	https://www.researchgate.net/publication/11624719_Vocational_definition_in_the_medical_students_The_influence_of_personality	Journal article	In this paper, we analyses the possible rapport between specific personality traits and the vocational definition in the Medical Students.	NO, no specialty preference measured
Elección de una especialidad Médica-Quirúrgica: factores que intervienen = Election of a medical versus surgical speciality: The personality influence	https://search.ebscohost.com/login.aspx?direct=true&db=psyh&AN=2002-01458-001&site=ehost-live	Journal article	In this article we try to determine the possible existence of differentiated personality profiles in students who feel attracted to each Medical Specialty as opposed to a Surgical specialty.	YES	No	Spain	Medical students	Second year of medical school	20	Convenient	1484	/	The data was collected in an anonymous survey on the sociodemographic characteristics, vocational interests and personality profile of the students. The vocational interests of the students were collected in an open question and recorded in writing when taking the test.	Cross-sectional	1988-93	Sociodemographic characteristics, vocational interests and personality profile of the students.	Cattell Test 16 PF	No	Internal consistency	0.50	Construct validity	The vocational interests of the students were collected in an open question and recorded in writing when taking the test.The vocational interests of the students are grouped in surgical and medical specialties specialties	The students who chose a "medical speciality" trend to be more "tender-minded, sensitive..." (I+), "trusting" (L-) and "shrewd, astute, calculating..." (N+) and who preferred a "surgical speciality" more "impulsive, happy-go-lucky, enthusiastic..." (F+) and "strong minded, self-reliant..." (I-). Conclusions: The results of our work seem confirm the existence of different traits of personality in …	Logistic reggresion	/	/	/	/	N
Empathy differences by gender and specialty preference in medical students: a study in Brazil	https://ovidsp.ovid.com/ovidweb.cgi?T=JS&CSC=Y&NEWS=N&PAGE=fulltext&D=med13&AN=27213505	Journal article	We have conducted this study to assess medical students' empathy and to examine empathy differences by students' socio-demographic characteristics, including gender, and specialty preference.	NO, no personality traits
Interest and personality factors as related to choice of medical career	https://www.scopus.com/inward/record.uri?eid=2-s2.0-0345045818&partnerID=40&md5=0e3d036945f3a0136dc1204863fa6b5c	Journal article		NO, not a research
Personal characteristics of students choosing different types of medical careers	https://journals.lww.com/academicmedicine/citation/1964/03000/personal_characteristics_of_students_choosing.3.aspx	Journal article		YES	No	USA	Students at the end of their first year or internship training,	Medical graduates	/	Convinient	5 groups, each more than 100 members	/	Measurements in each of these dimensions were made at the time the students entered medical school.	Longitudinal	Fall of 1956	Scholastic aptitude, interest and personality characteristics, and bio- graphical histories.	These instruments were the Allport-Vernon-Lindzey Study of Values, the Edwards Personal Preference Schedule, and the Strong Vocational Interest Blank	No	Split-half reliability	Split-half reliability of the whole test, and adjusted the split-half reliability of obedience to 0.56; the others were increased to 0.64 or higher.	Construct validation	To answer this question we looked at five groups of individuals who, at the end of their first year of internship training, indicated that they were planning to enter one of the following careers: general practice, full-time specialty practice in internal medicine, full-time speciality practice in surgery, part-time specialty practice plus research and teaching in medicine, and part-time specialt…	Students who choose general practice careers do not have as great a need to exercise leadership as their classmates, who choose full-time specialty practice or part-time academic careers.	ANOVA?	/	The study reported here has only scratched the surface of the career choice question; it is only suggestive of the kind of research that can and should be done in individual medical schools, and that should be repeated periodically on a national basis. When this is done, some of our conclusions will be replaced by more valid ones.	/	/	N
Psychiatry as a career choice among medical students: a cross-sectional study examining school-related and non-school factors	https://www.ncbi.nlm.nih.gov/pmc/articles/PMC6104786/	Journal article	The study aimed to examine how premedical and intramedical school factors, perception of career aspects, attitudes towards psychiatry, stigma towards mental illness and personality traits may affect the likelihood of psychiatry as a career choice	YES	No	Singapore	Medical students	One undergraduate and one graduate medical school	22.4 ± 3.06	Convinient	502	/	All students enrolled in two of the medical schools (one undergraduate and one graduate medical school) in Singapore were invited to take part in a web-based survey administered in the English language via school email.	Cross-sectional	/	Premedical and intramedical school factors, perception of career aspects, attitudes towards psychiatry, stigma towards mental illness and personality traits, likelihood of psychiatry as a career choice.	Mini-International Personality Item Pool (mini-IPIP)	No	Cronbach's alpha	0.62-0.78	Factorial validity	Participants were first asked to rate their likelihood of a career in various specialties—paediatrics, radiography, general practice/primary care, clinical laboratory sciences, anaesthetics, obstetrics and gynaecology, accident and emergency medicine, surgery, psychiatry and general internal medicine—before proceeding to the remaining questionnaire.	Among the self-rated personality traits, only agreeableness and neuroticism were found to be significant factors associated with choosing psychiatry as a career on the mini-IPIP. Those who were unlikely to choose psychiatry scored significantly lower in these two personality traits.	t-test	/	The lack of qualitative data may have also limited our understanding of how these students were being influenced by their contact with junior clinicians and trusted doctor/nurse, along with the larger-scale cultural issues that might affect their decision to specialise in psychiatry. Furthermore, the current study only looked at medical students’ likelihood of choosing psychiatry as career choice…	Cross-sectional study design limits the ability to draw causal conclusions.	The study was approved by the ethics committee of the Domain Specific Review Board of the National Healthcare Group, Singapore.	For access to data, please approach Associate Professor Mythily Subramaniam via gs.moc.hmi@ylihtym.
The relationship between speciality identity and achievement motivation, personality in medical postgraduate	https://www.scopus.com/inward/record.uri?eid=2-s2.0-84867727919&doi=10.1109%2fITiME.2012.6291294&partnerID=40&md5=7ab0a287d1ba4089df6f2e0a4681d86c	Journal article	To explore the difference speciality identity and achievement motivation in gender, training type, degree type, speciality nature and the relationship between speciality identity and achievement motivation, personality of medical postgraduate in Jilin and supply the empirical support to education executives in development of training program.	NO, specialty identity
Personality of medical students declaring surgical specialty choice in the context of prospective medical practice style]	https://www.researchgate.net/publication/332818359_Personality_of_medical_students_declaring_surgical_specialty_choice_in_the_context_of_prospective_medical_practice_style	Journal article	The research aims at verifying the hypothesis that a given personal-ity constellation directs the choice of surgery as a prospective specialty made by medical students, as well as allows predicting the style of future vocational practice, characterized by dominant instrumental activities, with little emphasis on affective medical actions, typical for technique-oriented specialties.	YES	No	Poland	Medical students	Fourth year	M=23.19, SD=0.78	Convenient	234	0.63	The study involved a total of students of fourth year of medical studies at Medical University of Lublin.	Cross-sectional	The research was conducted over two years, in the academic year 2012/2013 and 2013/2014	Specialty choice: surgical specialty and person-oriented specialties	Five -Factor Model (FFM	No	Cronbach's alpha	0 .41 to 0.67	Convergent validity	The respondents most often indicated surgery as the preferred path of professional development: in this group forming the criterion group (N=93). For the needs of the present study, people who preferred the following specializations were included in the control group: paediatrics, psychiatry, internal medicine and family medicine.	The personality constellation of future surgical adepts seems to be a coherent and strong predictor of the style of medical practice characteristic of surgery, characterized by a strong biotechnical orientation, and in the interpersonal layer, a predisposition to build paternalistic relationships with patients. The personality of future surgeons basically corresponds to the functional requirement…	Multivariate logistic regression shows	/	It would be interesting to determine whether similar results could be obtained in other cultural contexts. It would be especially interesting to verify the thesis about the leading meaning of the 'self-strengthening' metavalue and personality traits (low agreeableness, low neuroticism) as predictors of the choice of specialization in surgery, associated with the style of medical practice specific…	They are primarily a consequence of the fact that the analyzed results were obtained in the study of a sample of students from one medical university. Another limitation of the research is the fact that the sample includes students declaring the choice of surgery as a path of professional development, and not residents already implementing the preferred scenario of obtaining medical qualification…	/	N
Personality profile of dietetics students from medical universities in the context of efficacy of prospective dietetic counseling – A Polish study	https://www.scopus.com/inward/record.uri?eid=2-s2.0-85121996241&doi=10.26444%2faaem%2f131287&partnerID=40&md5=76bfda0559d2f99ed25a6421af4eebb9	Journal article	The aim of the study was to verify the assumption that students of dietetics at medical universities declare a preference for the ways of practicing dietetics which require direct work with patients, revealing a personality profile that allows implementation of the indicated approach.	NO, no medical students
The role of personal themes in medical specialty choice	https://ovidsp.ovid.com/ovidweb.cgi?T=JS&CSC=Y&NEWS=N&PAGE=fulltext&D=med2&AN=7458215	Journal article		NO, conference, no online edition
Different but similar: personality traits of surgeons and internists-results of a cross-sectional observational study	https://www.researchgate.net/publication/326257584_Different_but_similar_Personality_traits_of_surgeons_and_internists_-_Results_of_a_cross-sectional_observational_study	Journal article	Medical practice may attract and possibly enhance distinct personality profiles. We set out to describe the personality profiles of surgical and medical specialties focusing on board-certified physicians.	YES	No	Austria, Belgium, France, Canada, Germany and Switzerland	Medical students and physicians	Board-certified physician, resident or medical student	/	Convinient	1350 medical students, 2345 board-certified physicians, 1453 residents	/	Online survey containing the Ten-Item Personality Inventory (TIPI), an internationally validated measure of the Five Factor Model of personality dimensions, distributed to board-certified physicians, residents and medical students in several European countries and Canada.	cross-sectional observational study	Data were collected from 12 February 2016 to 12 May 2016.	The outcome variables of interest were the age-adjusted and sex-adjusted z-scores of each of the FFM personality traits. The grouping variables were being a physician or not (H1) and being a surgically or medically orientated physician (H2).	Ten-Item Personality Inventory (TIPI)	No	Cronbach's alpha	0.51	Convergent validity	The survey collected the respondent age, sex, primary language, educational level (board-certified physician, resident or medical student) as well as the (intended) medical specialty. The grouping variables were being a physician or not (H1) and being a surgically or medically orientated physician (H2).	Between specialties, moderate differences exist: compared with medical doctors, on average, surgeons show lower levels of neuroticism, extraversion and openness to experience, while there is no significant difference in agreeableness and conscientiousness (figure 3). These differences replicate across residents as well as medical students.	MANOVA	/	In addition, in established medical practitioners, a better understanding of predominant personality traits within different disciplines could be helpful for interdisciplinary teamwork and patient care by stimulating self-reflection and professional development.	One critical aspect of the interpretation is the assignment of various specialties to the ‘surgical’ and ‘medical’ fields. When the analyses of our study including various specialties, resulting in larger groups, were repeated on very strictly selected but small samples of unequivocal surgical and medical specialties (online supplementary table 2), the findings were reproduced despite the concurr…	The study was submitted to the institutional review board of the Canton St. Gallen, Switzerland (EKSG 16/020) and the ‘Comité d’Éthique Hospitalo-Facultaire Universitaire de Liège’ (2016/74). Both estimated that it did not fall under the legislation for research involving human beings and that the collected anonymous data did not require any consent beyond the deliberate participation.	Once the study results have been published, the data set will be distributed to other researchers upon request. Final decision is made by the corresponding author (MNS) and the last author (WS).
Myers-Briggs type and medical specialty choice: a new look at an old question	https://edisciplinas.usp.br/pluginfile.php/4678141/mod_folder/content/0/Myers%20Briggs%20Type%20and%20Medical%20Specialty%20Choice%20A%20New%20Look%20at%20an%20Old%20Question%20%281%29.pdf	Journal article	To determine (a) changes in MBTI profiles of medical students over time, (b) differences between the profiles of men and women and the effects of the increased number of women in medical school, (c) possible associations between type and career choices, and (d) possible type differences of graduates selecting primary care and specialties.	YES	No	Canada, USA	Medical students	Graduates	/	Convinient	3.987	0.49	In spring 1994, all U.S. and Canadian medical schools were surveyed by mail to determine (a) if the MBTI was being used, and, if so, (b) years for which data had been collected, and (c) willingness to share data on type and specialty choice of graduates. At one author’s school (Louisiana State University School of Medicine, New Orleans), the type indicator is introduced each year as part of fresh…	Retrospective and descriptive study seeks to determine	In spring 1994	Records from each school comprised graduation year, gender, MBTI type, and medical specialty at the time of Match.	MBTI	No	Cronbach's alpha	0.819	Exploratory Factor Analysis	The time seemed propitious to repeat the original study by collecting data from many schools over a broad geographical area and relating MBTI with specialty choice at Match (residency obtained through the Early Specialty Match, the Military Match, or the National Residency Matching Program).	In this study, women were more likely than men to choose primary care specialties, as were those with preference for introversion and feeling. Of those graduates who selected primary care, only feeling types chose Family Medicine more often than thinking types. Of those who selected nonprimary care, there was a higher proportion of male, extraverts, and thinking types in the surgical specialties.	Linear regression	/	Ideally, to look at medical specialty and type, an analysis of physicians in practice would yield more accurate data. Yet, it is known that residents and physicians who change specialties are far more likely to move into an area in which their type is more prevalent than it was in their initial choice. Thus, one would expect that the results reported here would be strengthened by examining physic…	First, although the sample is relatively large and comes from a broad range of geographic areas and a mix of public and private institutions, there is the possibility that it is not fully representative. The general consistency with previous studies would argue against this, but it cannot be ruled out. Second, in spite of a suggestion that preferences may change during medical training,9 there is…	/	N
Personality and values as predictors of medical specialty choice	https://www.scopus.com/inward/record.uri?eid=2-s2.0-79951876759&doi=10.1016%2fj.jvb.2010.09.006&partnerID=40&md5=ddf81cf249d56f9caeadc0db83f8d2da	Journal article	We aimed to advance a germinal line of inquiry that addresses this gap by separately and simultaneously examining personality traits and physician work values to predict medical specialty choice.	YES	No	USA	Medical students	First-year medical students, post-graduates	Average age of 22 years	Convinient	244	0.72	Between 2006 and 2008	Longitudinal	Measures were administered in a large-group setting. Upon their subsequent graduation from medical school, their actual specialty choices were obtained from the National Resident Matching Program (NRMP) data. The NRMP is a private, not-for-profit corporation established in 1952 to provide a uniform date of appointment to positions in graduate medical education in the United States.	Personality, work values, medical specialty choice	16 Personality Factor Questionnaire Fifth Edition	No	Cronbach's alpha	Range from 0.68 to 0.87		Upon their subsequent graduation from medical school, their actual specialty choices were obtained from the National Resident Matching Program (NRMP) data. The NRMP is a private, not-for-profit corporation established in 1952 to provide a uniform date of appointment to positions in graduate medical education in the United States. Students were then grouped by person-oriented or techniqueoriented …	Results indicated that first-year medical students who entered person-oriented specialties tend to be more sensitive than those who entered technique-oriented specialties. Medical students who entered person-oriented specialties also tended to display more warmth than those entering techniqueoriented specialties. Additionally, those who elected to enter person-oriented specialties tended to be mo…	Discriminant analysis	For this sample, discriminant analysis identified seven personality traits with structure matrix correlations equaling .33 or greater (Tabachnick & Fidell, 2007) and that maximized separation between the two groups: Sensitivity, Dominance, Warmth, Rule-consciousness, Tension, Vigilance, and Apprehension	Future research regarding personality traits and physician work values could examine how these domains contribute to predicting specialty choice and physician satisfaction and retention. First, future research should investigate the predictive utility of personality traits and physician work values combined with interest assessment contextualized for medical practice (Richard, 2005). As suggested…	First, results are limited to first-year medical students and may not be generalizable to medical students at more advanced levels of their medical education. A different pattern of results may have emerged had we used samples of participants across the continuum of medical school training rather than just students in their first year. Additionally, data were collected from a single medical schoo…	With institutional review board approval	N
Differences in Empathy Levels of Medical Students Based on Gender, Year of Medical School and Career Choice	https://ovidsp.ovid.com/ovidweb.cgi?T=JS&CSC=Y&NEWS=N&PAGE=fulltext&D=med15&AN=29615175	Journal article	To measure mean empathy scores of Pakistani medical students and to explore any association of empathy scores with gender, medical school year and future career choice.	NO, no personality traits (emphaty)
Empathy in UK medical students: differences by gender, medical year and specialty interest	https://ovidsp.ovid.com/ovidweb.cgi?T=JS&CSC=Y&NEWS=N&PAGE=fulltext&D=med8&AN=22005486	Journal article	This paper presents the results from a cross-sectional study that explored the relationship between undergraduate medical students' empathy scores relevant to gender, medical school year and future career ambitions.	NO, no personality traits (emphaty)
The effect of influential individuals, information received from them, behavior invoked by the interaction, and personal and psychological variables on the medical specialty chosen by medical students	https://search.ebscohost.com/login.aspx?direct=true&db=psyh&AN=1978-13006-001&site=ehost-live	Journal article		NO, disertation abstract
The influence of various personality traits in the choice of medical specialization: evaluation using EPI	https://ovidsp.ovid.com/ovidweb.cgi?T=JS&CSC=Y&NEWS=N&PAGE=fulltext&D=med3&AN=2056893	Journal article		Full text?
Relationship between specialty choice and medical student temperament and character assessed with Cloninger Inventory	https://ovidsp.ovid.com/ovidweb.cgi?T=JS&CSC=Y&NEWS=N&PAGE=fulltext&D=med5&AN=15294460	Journal article	To identify the relative influence of temperament in choosing a specialty.	NO, no personality traits (temperament)
Personality type and medical specialty choice	https://ovidsp.ovid.com/ovidweb.cgi?T=JS&CSC=Y&NEWS=N&PAGE=fulltext&D=med4&AN=11284147	Journal article	In this study, the authors explore possible association between the graduates' personality type and their chosen career, along with possible type differences of those graduates selecting primary care and those choosing non-primary care specialties.	NO, measures stability of choice
Academic and personality correlates of career indecision in medical students entering training	https://ovidsp.ovid.com/ovidweb.cgi?T=JS&CSC=Y&NEWS=N&PAGE=fulltext&D=med2&AN=7176977	Journal article	The academic and personality correlates of medical career indecision were investigated in two separate studies.	NO, career indecision
Personality correlates of a career interest in psychiatry	https://ovidsp.ovid.com/ovidweb.cgi?T=JS&CSC=Y&NEWS=N&PAGE=fulltext&D=med1&AN=5778198	Journal article	This investigation deals with the personality differences found in students according to their positive or negative attitude to psychiatry.	YES	No	Scotland/UK	Medical students	Fifth year medical students	/	Convinient	403	/	1963, 1964 and 1965	Cross-sectional	The entire classes of fifth year medical students at the University of Edinburgh in 1963, 1964 and 1965 were studied. At the start of the psychiatry course each student (except for two who refused) completed four personality inventories. On two occasions, at the beginning and again at the end of the psychiatry course, students answered questions about their attitude to psychiatry as a future care…	Personality Factors, Teaching Method, Physical v. Psychological Orientation, Psychiatric Career Preference	The Extraversion scale of the Maudsley Personality Inventory; The Neuroticism scale of the Maudsley Personality Inventory; The Complexity scale - OPI; Thinking-introversion	No		Maudsley: 0.74 and .81	Maudsley: construct validity	On two occasions, at the beginning and again at the end of the psychiatry course, students answered questions about their attitude to psychiatry as a future career. A	The most important of the four personality dimensions tested in relation to psychiatric career attitude is reflectiveness ; the students who favour abstract ideas are positive, and the students who prefer ideas with practical application are negative about a psychiatric career. Complexity, capacity to tolerate am biguities, is also a correlate of a positive psychiatric career attitude. These rela…	A multiple regression analysis (	The multiple correlation of Psychiatric Career Preference before instruction with the set of personality variables was o â€˜¿289. There is, therefore, a significant association before students are taught psychiatry between personality factors and expression of career choice (F4,370 = 8 427 ; p< .001). The percentage relative weights (Ezekiel, i@Ã§) of the four tests separately is as follows : Ext…	Moreover, determinants other than personality factors influence doctors to become psychiatrists, and need to be explored.	/	/	N
Young Doctors Aiming to Enter Different Specialties	https://www.ncbi.nlm.nih.gov/pmc/articles/PMC1983567/	Journal article	Specialty preferences were explored in relaSution to personality, sex, and examiation performance of recent graduates at Edinburgh.	YES	No	Scotland	Medical student	Second and third year of medical school	/		120	0.83	A postal questionary was sent in 1966 to the young doctors	Cross-sectional	The total sample was composed as follows: (1) All doctors who had been second-year Edinburgh medical students in 1961 and were citizens of the United Kingdom. They had registered as medical practitioners by December 1965 ; (2) A 50% random sample of doctors who had been third-year Edinburgh medical students in 1961 and were citizens of the United Kingdom. They had registered by December 1964.	Personality traits. academic records, choice of career	The Extraversion scale of the Maudsley Personality Inventory; The Neuroticism scale of the Maudsley Personality Inventory; The Complexity scale - OPI; Thinking-introversion	No	?	Maudsley: 0.74 and .82	Maudsley: construct validity	A postal questionary was sent in 1966 to the young doctors in the sample inquiring inter alia about the following: (1) specialty choice; (2) firmness of specialty choice- (a) definitely decided, (b) inclinations towards certain work, (c) decided against some kinds of work, (d) quite undecided; (3) reading habits-(a) seldom or never, (b) one hour weekly, (c) one hour daily, (d) more than one hour …	Among young doctors as a group, and also within specialty subgroups, doctors of contrasting personality type are found. Even among potential surgeons, for example, who tend to be homogeneously impulsive, sociable, and stable emotionally, the more sociable surgeons tend to tolerate uncertainties better than the less sociable; the latter tend to strive for certainties. Simple personality classifica…	Correlation	/	/	/	/	/
Medical career choice and practice location: Early factors predicting course completion, career choice and practice location	https://www.scopus.com/inward/record.uri?eid=2-s2.0-1642278699&doi=10.1046%2fj.1365-2923.2004.01762.x&partnerID=40&md5=60ae8b113c600472cdedb09af09839ec	Journal article	The overall aim of the study was to identify the factors that best predict medical career choice and practice location.	YES	No	Australia	Medical student	6-year undergraduate		Convinient	229	The response rates were 94% for cohort 1 and 97% for cohort 2.	The first cohort was recruited at the start of the study because a new curriculum was being introduced in 1984. There were no differences in the selection processes used or in the curriculum studied between the 2 cohorts. The final data collection on career choice was completed in 1998.	A longitudinal, cohort study	The first cohort was recruited at the start of the study because a new curriculum was being introduced in 1984. There were no differences in the selection processes used or in the curriculum studied between the 2 cohorts. The final data collection on career choice was completed in 1998.	Data concerning the students’ sociodemographic backgrounds, admission scores and personality characteristics were collected in Year 1. Regression analyses were performed to identify the student characteristics that best predicted course completion, a choice of general practice 4 years after graduation and a rural location of practice.	Form A of then Cattell 16 Personality Factor Questionnaire (16PF), and Questionnaire 2, which measured personal characteristics and Framingham Study Type A behaviour.	No	16 PF: Cronbach's alpha	16 PF: Range from 0.68 to 0.87		In Year 1 the students were given a set of questionnaires designed to cover possible factors relevant to predicting career choice and location. Questionnaire 1 consisted of questions on sociodemographic and background factors, attitude and opinion scales, career expectations and intentions, as well as questions on school performance.	Predictive factors for specialisation were being more _x0001_abstract in their thinking and more _x0001_conscientious and _x0001_rulebound.	Logistic reggresion	/	/	/	/	/
Cattellian variables in predicting educational specialization	https://search.ebscohost.com/login.aspx?direct=true&db=psyh&AN=1996-95012-104&site=ehost-live	Journal article	This study on pre-service teachers at a midwestern university was undertaken to help shed light on whether there are any personality differences (as measured by the 16 PF) between pre-service teachers and in-service teachers, and to further support the usefulness of personality assessment on pre-service teachers.	NO, not medical specialization
Medical Specialty Choice and Personality: II. Outcome and Postgraduate Follow-up Results	https://www.scopus.com/inward/record.uri?eid=2-s2.0-0014607112&doi=10.1001%2farchpsyc.1969.01740230017003&partnerID=40&md5=28acbb805b43bad6183070883531dda1	Journal article	The specialty choices decided upon by the student in medical school and the specialty choices predicted by the team of data analysts for the student will be compared with the specialty commitments actually chosen in the post-internship period. The assessment of the stability of choices and predictions will also be discussed.	NO, stability of choice
Personality and occupational specialty: An examination of medical specialties using Holland’s RIASEC model	https://www.scopus.com/inward/record.uri?eid=2-s2.0-84971654685&doi=10.1108%2fCDI-10-2015-0130&partnerID=40&md5=a7db270ddf66c7904178c5e825ea7c5c	Journal article	The purpose of this paper is to re-examine the role of personality in occupational specialty choice, to better understand how and in what ways personality traits might influence vocational development after a person has chosen a career.	NO, no medical students
The specialty choices of graduates from Brighton and Sussex Medical School: A longitudinal cohort study	https://www.researchgate.net/publication/273701346_The_specialty_choices_of_graduates_from_Brighton_and_Sussex_Medical_School_A_longitudinal_cohort_study	Journal article	This study examined when doctors in this new system make specialty choices,which factors influence choices, and whether doctors who choose a specialty they were interested in at medical schoolare more confident in their choice than those doctors whose interests change post-graduation	YES	No	UK	Medical students and graduates	Students in their penultimate year and two years later	The age range was 24 to 41 years	Convinient	105	0.5	Students at Brighton and Sussex Medical School (BSMS) completed a formative career planning exercise in which they wrote the names of two specialities they were interested in as a future career. In December 2009 and 2010 these students, now graduates, were emailed an invitation to complete an online questionnaire.	A longitudinal cohort study	In 2007 and 2008 and in December 2009 and 2010	Specialty interest, actual specialty chosen, confidence, influence of perceptions of the specialty and experiences on choice, satisfaction with medicine, personality, self-efficacy, and demographics	NEO-FFI	No	Cronbach's alpha	0 .86 to 0.90	Factorial validity	The questionnaire measured which specialties participants had applied for, their preferred choice, their confidence that they would be successful in their preferred choice, and their confidence that their preferred choice was right for them.	Respondents who chose acute care were significantly more extroverted than those who chose medical specialties, psychiatry, and general practice.	Continuous variables (confidence, personality, general self-efficacy, perceptions of the specialty): bootstrapped independent t-tests and one-way ANOVAs, Mann Whitney U and Kruskal Wallis tests were used to compare groups.	/	Future research could investigate the impact of career planning interventions at medical school by following up doctors who had received such interventions with those who had not, and looking at whether stability of choice from medical school to post-foundation training relates to success, both psychological and in terms of performance.	/	Ethical approval for the study was granted by the UCL Ethics Committee (ref: 0511/004 and 0511/005).	/
The association between Myers-Briggs Type Indicator and Psychiatry as the specialty choice	https://www.ncbi.nlm.nih.gov/pmc/articles/PMC4746054/	Journal article	The purpose of this pilot study is to examine the association between Myers-Briggs Type Indicator (MBTI) and prospective psychiatry residents.	YES	No	USA	Medical students	Medical students	/	Convinient	835	Sixty-three percent of the schools responded to the survey and 61% of these medical schools (N=46) reported using the MBTI.	In 2011, the Association of American Medical Colleges (AAMC) surveyed all M.D. medical schools in the US to determine if any personality measures were administered to their medical students.These forty-six medical schools were contacted and asked to participate in this study.	Cross-sectional	We collected data between January 1-May 31, 2014	Date of MBTI administration, academic year, MBTI form/version, residency match information (medical specialty, type of residency training program, academic or community-based) and student demographic information (sex, age, race/ethnicity).	MBTI	No	Cronbach's alpha	0.819	Exploratory Factor Analysis	Data were collected and an aggregated list was compiled that included the following information: date of MBTI administration, academic year, MBTI form/version, residency match information and student demographic information.	Aspiring psychiatrists showed preferences of Introversion over Extraversion, Intuition over Sensing, Judging over Perceiving and no preference for Thinking vs Feeling.	Relative risk ratio	/	Further analyses may elicit more accurate information regarding the personality profile of prospective psychiatry residents.	Due to small sample size, it is difficult to extrapolate the findings.	The research project is not considered to be human subjects research. This research was considered to be “Not Human Subjects Research” per IRB Pro00031551 on 2/20/2014. The study has been approved through the PHARR process at Palmetto Health on 2/21/2014.	/
A multi-institutional and cross-sectional study on empathy in Chinese medical students: differences by student cadre or not, future career preference, and father's education status	https://ovidsp.ovid.com/ovidweb.cgi?T=JS&CSC=Y&NEWS=N&PAGE=fulltext&D=med17&AN=31992284	Journal article	The aims of this study were to examine the factor structure of the Chinese version of the Jefferson Scale of Empathy for medical students (JSE-S) and investigate differences in empathy scores among Chinese medical students according to gender, student cadre or not, future career preference, and parents' education.	NO, no personality traits (emphaty)
Medical specialty choice and personality: I Initial results and predictions	https://search.ebscohost.com/login.aspx?direct=true&db=psyh&AN=1969-11220-001&site=ehost-live	Journal article	The general hypothesis is a significant correlation between specific attributes of personality and specific specialty choice,	YES	No	USA	Medical students	Freshman medical students	/	Convenient	190	/	As part of the freshman psychiatry course taken in the medical school,	Longitudinal	1968	onality, specialty choice	Edwards Personality Preference Schedule (EPPS) R	No	Split-half reliability	We calculated the split-half reliability of the whole test, and adjusted the split-half reliability of obedience to 0.56; the others were increased to 0.64 or higher.	Construct validation	A follow-up questionnaire in the senior year of medical school and also postresidency, asking about changes in attitude, major life changes, and degree of certainty of spe¬ cialty choice was distributed and returned to the research team. A ten-year follow-up by questionnaire, asking questions about significant life changes and current specialty choice was sent to all members of the experimental p…	Those students in "people-oriented" specialties and activities usually reflect personality needs relating more to affiliative desires and helping-out interests and were evaluated and observed to be more comfortable with people. Those students in specialties where involvement with others is more minimal (technique oriented), had needs reflecting other orientations, such as, being exhibitionistic, …	Factor analysis	/	That findings of some clarity emerged in spite of this ponder¬ ous experimental design is considered a pos¬ itive sign that with a less complex design, the results might have been even more de¬ finitive.	In retrospect, a self-criticism is that too much data were collected, and the resulting design incorporated too many modalities of data and levels of analysis.	/	N
Personality profiles and specialty choices of students from two medical school classes	https://ovidsp.ovid.com/ovidweb.cgi?T=JS&CSC=Y&NEWS=N&PAGE=fulltext&D=med3&AN=2025361	Journal article	Reexamine the relationship between a student's personality and his or her chosen medical specialty.	YES	No	USA	Medical students	Medical students	22.56-24.41	Convinient	199	Participation over as many as six assessments ranged from 73% to 96% of each class.	In the mid-1980s	Longitudinal	In the mid-1980s, the authors assessed two consecutive classes of medical school students (120 in each class) on 15 personality measures throughout their four years; usable data were obtained for 199 of the students. The students' specialty choices upon graduation were obtained from the results of the National Resident Matching Program,	Social network magnitude Beck depression (orientation) Beck depression (end of year 1), Neuroticism Extroversion Locus of control Confidence Social anxiety Public self-consciousness Tolerance for ambiguity Power motivation Intimacy motivation Masculinity, Femininity. Specialty choice	The Personal Attributes Ques­tionnaire: masculinity and femininity scale, The Neuroticism and Extrover­sion scales of the Eysenck Personal­ity Inventory, Tolerance for ambiguity	No	EPQ: Cronbach's alpha, PAQ: Cronbach's alpha, Tolerance for ambiguity: split half	EPQ: For the combined scales they run from 0'85 to 0'95; for the separate scales' they run from 0'74 to 0'91. PAQ: masculinity-scale: 0.77; femininity-scale: 0.84, Tolerance for ambiguity:0 .64 to 0.86?	EPQ, PAQ: factorial validity, Tolerance for ambiguity?	The students' specialty choices upon graduation were obtained from the results of the National Resident Matching Program, and were classified as follows: internal medicine, surgery, family practice, pediatrics, psychiatry, obstetrics-gynecology, and hospital-based specialties	The students who were entering in­ternal medicine had few psychological features that distinguished them from their colleagues in other fields. They tended not to be anxiety-prone and were relatively low in intimacy moti­vation (i.e., the preference for experi­ences of warm, close, and communi­cative exchange with others). Hospital-based specialities: They preferred and worked better in structure…	t-tests and discriminant function analyses	/	Perhaps the next round of research in this area can investigate more precisely how these personality constructs contribute to not only the selection but also the practice of these specialties.	Larger samples would be necessary for cross-validating pur­poses, and, given the magnitude of the task of data collection, such sam­ples are not likely to be forthcoming	/	/
Do Person-Oriented Medical Students Choose Person-Oriented Specialties? Do Technology-Oriented Medical Students Avoid Person-Oriented Specialties?	https://journals.lww.com/academicmedicine/Abstract/1990/09000/Do_person_oriented_medical_students_choose.37.aspx	Journal article	An attempt to replicate a previous study suggesting the dimension of intimacy-isolation predicts medical student speciality choice by using a new generation of medical students and a new generation of well-validated personality measures failed to find support for the hypothesis.	NO, no personality traits
Final-year medical students' competence profiles according to the modified requirement tracking questionnaire	https://ovidsp.ovid.com/ovidweb.cgi?T=JS&CSC=Y&NEWS=N&PAGE=fulltext&D=med19&AN=34088296	Journal article	This study examines the self-assessed competence profiles of final-year undergraduate medical students and their specialty choice for postgraduate training.	NO, no personality traits
What attracts medical students towards psychiatry? A review of factors before and during medical school	https://ovidsp.ovid.com/ovidweb.cgi?T=JS&CSC=Y&NEWS=N&PAGE=fulltext&D=med10&AN=24032490	Journal article	Potential psychiatrists decide on their careers before, during or after medical school. This article summarises the literature focusing on the first two groups.	/
Characteristics of Medical Students and Residents Who Select Psychiatry: Implications for Recruitment	https://www.scopus.com/inward/record.uri?eid=2-s2.0-0037505231&doi=10.1007%2fBF03341422&partnerID=40&md5=793897faa62292852447f274402af436	Journal article	This article summarizes recent studies about personality characteristics of medical students Interested in psychiatry compared with students interested in other specialities.	/
The effect of some factors on medical student specialty choice of non-primary care - A synthesis of the literature	https://www.scopus.com/inward/record.uri?eid=2-s2.0-34547285611&partnerID=40&md5=1d7e049566a4615d670c8cbed18ceb86	Journal article	The paper analyses the literature on non-primary care specialty choice. The motives for studying medicine and influences on medical student career choice have been presented.	/
A systematic review of the factors affecting choice of surgery as a career	https://www.ncbi.nlm.nih.gov/pmc/articles/PMC5785290/	Journal article	We conducted a review of the literature to better characterize what factors affect the pursuit of a surgical career.	/
Dynamics of career choice among students in undergraduate medical courses. A BEME systematic review: BEME Guide No. 33	https://postprint.nivel.nl/PPpp5747.pdf?	Journal article	This literature synthesis was conducted to address the following research questions: What factors have been studied that may be associated to medical career decision-making in undergraduate medical students? How can the associated factors be embedded in a theoretical framework to explain career choice dynamics?	/
Understanding and improving medical student specialty choice: a synthesis of the literature using decision theory as a referent	https://ovidsp.ovid.com/ovidweb.cgi?T=JS&CSC=Y&NEWS=N&PAGE=fulltext&D=med4&AN=11302032	Journal article	This synthesis of the literature examines specialty choice from the perspective of decision theory--with its aims of understanding how decisions are made, providing information about the quality of decisions, and improving the decision-making process.	/
Exploring the surgical personality	https://www.sciencedirect.com/science/article/pii/S1479666X22000269	Journal article	This review explores the surgical personality, addressing international personality differences between surgical and non-surgical specialties.	/
Factors in medical students' choice of psychiatry	https://ovidsp.ovid.com/ovidweb.cgi?T=JS&CSC=Y&NEWS=N&PAGE=fulltext&D=med2&AN=7361926	Journal article	This study was designed to evalute the importance of selected measures of cognitive function and psychological characteristics associated with and predictive of specialty career choice.
Some factors in the choice of psychiatry as a career.	https://jamanetwork.com/journals/jamapsychiatry/article-abstract/488866	Journal article	This report will discuss observations made on members of two classes in a medical school as they developed or continued an interest in psychiatry as a career.	NO, no personality traits
Authoritarianism and Machiavellianism among medical students.	https://journals.lww.com/academicmedicine/Abstract/1965/11000/Authoritarianism_and_Machiavellianism_among.10.aspx	Journal article		YES	No	USA		Medical students	/	Convinient	2548	0.9	A sample of 2,548 white male medical students, representing about 90 per cent of the student body of S medical schools in different regions of the country, completed a self-administered questionnaire in connection with a study of medical career patterns reported elsewhere.	Cross-sectional	/	Authoritarianism, machiavellianism, medical specialty choice, socioeconomic status, and religious affiliation. and the size of the home town of the respondents	The California authoritarian (F) scale, Christie's Machiavellian scale (Mach IV)	No	F scale - splithalf, Mach IV - test-retest (pearson)	F scale - 0.90, Mach IV - 0.82	F scale - Factorial validity, Mach IV - (no) construct validity	One question inquired about the field of medicine the respondent intended to enter, while an­ other question asked about the field of medicine in which he would be most interested in working . These are the most frequent choices: general practice obstetrics-gynecology surgical specialties pathology;· internal medicine psychiatry.	In the present sample of medical stu­dents it has been found that authoritarian students tend to select general prac­tice and reject internal medicine and psychiatry, while ) Machiavellian students tend to select psychiatry and reject gen­eral practice. This pattern of selecting medical fields is more marked among senior than freshman students.	Correlation	/	In any case, the data suggest that the relationship between medical fields and the personality characteristics of authoritarianism and Machiavellianism is an interesting problem that deserves continued interest.	/	/	/
Death anxiety, authoritarianism, and choice of specialty in medical students	https://journals.lww.com/jonmd/Citation/1965/03000/DEATH_ANXIETY,_AUTHORITARIANISM_AND_CHOICE_OF.8.aspx	Journal article		YES	No	USA	Medical students	Medical students	/	Convinient	114	0.49	The study has a cross-sectional design. All male students at an Eastern school of medicine were asked to fill out questionnaires.	Cross-sectional	/	Authoritarianism, death anxiety, specialty choice	California F scale, 24 items are statments about dath anxiety	No	F scale - splithalf	F scale - 0.90	Factorial validity	Items in questionnaire. Only the questionnaires from those male students who stated they were interested in surgery, internal medicine, pediatrics and psychiatry were used in the final evaluation because there were too few responses from students who re-ported interest in other specialties.	Future surgeons, internists and paediatricians are each significantly more authoritarian than psychiatrists. Surgeons-to-be are significantly less anxious about death when compared to future internists, paediatricians and psychiatrists. There is a tendency for future internists to have lower death anxiety than paediatricians. Potential psychiatrists are significantly lower in authoritarianism and…	t-test	/	/	Cross-sectional rather than longitudinal study	/	/
Women’s Action Program: Exploratory Study of Women in the Health Professions Schools, vol 2: Women in Medicine. Washington, DC, US Department of Health, Education, and Welfare, 1976	https://www.abebooks.com/Exploratory-study-women-health-professions-schools/31223367742/bd			NO, no personality measurements or specialty choice
Selection of medical specialties preferences versus choices	https://journals.lww.com/academicmedicine/Abstract/1977/07000/Selection_of_medical_specialties__preferences.2.aspx	Journal article		YES	No	USA	Medicač students	Medical students	/	Convinient	350	0.57	A questionnaire dealing with various as- pects of a career in medicine was devel- oped and distributed in 1976 to all 611 students attending a southwestern medi- cal school.	Cross-sectional	1976	Specialty preference and choice decisions, the Intolerance of Ambiguity	Intolerance of Ambigu- ity Scale developed by Budner	No	Cronbach's alpha	0.44	Confirmatory factor analysis	A questionnaire dealing with various aspects of a career in medicine was developed. Participants had to choose from one of these specialties: internal medicine, surgery, psychiatry, paediatrics, obstetrics gynecology, general or family practice, or other	It was hypothesized that if intolerance of ambiguity was a personality factor associated with specialty choice, students who preferred but did not choose the least structured specialty, psychiatry, would have less tolerance for ambiguity than students who actually choose psychiatry. The rationale for this was that students who preferred an unstructured specialty but who did not have a correspondi…	ANOVA	/	Other personality factors, such as personal value systems, may shed additional light on the forcesoperating to propel the medical student away from his preferred specialty. Longitudinal investigations would provide data on the relationship between choice and actual specialty attainment. Longitudinal stud- ies would also provide an opportunity to examine differences in career satisfaction between …	/	/	/
Effect of medical education on medical students’ attitudes.				NO, attitudes
Medical Career Choice: Current Status of Research Literature	https://www.tandfonline.com/doi/abs/10.1080/10401339009539445	Journal article		NO, not medical students
Specialty choice and attitudes toward medical specialists	https://www.sciencedirect.com/science/article/abs/pii/0037785670901204?via%3Dihub	Journal article		NO, not medical students
Zuckerman HS. Evaluation of the literature on career choice within medicine. Medical Care Review 1977; 34: 1079-100.				Full text?
Research in choice of medical specialty: a review of the literature 1977-87	https://ovidsp.ovid.com/ovidweb.cgi?T=JS&CSC=Y&NEWS=N&PAGE=fulltext&D=med3&AN=2675817	Journal article	Studies of the factors which influence the selection of a specialty in medicine	/
*Reviews of literature

## Sheet: Analysis 2
Title	Full text link	Type of publication	Year published	Study aims	Include (YES-proceed with extraction, NO-stop with the extraction)	Study pre-registered (Y/N)	Country	Population of interest	Level of studies (undergraduate, graduate)	Participants age	Age mean	Sample type	Sample type_recoded	Sample size analysed	Sample size analysed_recode	Response rate	Response rate recoded_percentage	Setting	Setting recoded	Study design	Study design recoded	Data collection period	Outcomes assessed	Outcomes assessed_recoded_personality	Outcomes assessed_recoded_medical	Instruments used	Is reliability measured in research	Reliability coefficient	Reliability size	Type of validation of the instrument (factor analysis, criterion analysis, other)	Medical specialty preference assessment	Medical specialty assessment recoded	Key findings	Specialty_Surgery	Specialty_psychiatry	Internal medicine	Clinical	Anesthesiology	Gynaecology	Clinical pathology	Radiology	Pediatrics	Family medicine	Findings recoded	Statistical analysys	if Correlation then coefficient between traits and specialty preference	Identified gaps/suggestions for further research	Limitations	Who gave ethics approval?
The associations of temperament, character, anxiety, and specialty choice among sixth-year medical students: A cross-sectional study.	https://dusunenadamdergisi.org/storage/upload/pdfs/1594121498-en.pdf		2020	This study aimed to investigate the effects of anxiety, temperament, and character dimensions on the preferences of final-year medical students for postgraduate education.	YES	No	Turkey	Final-year medical students	Undergraduate	23.66±1.18 years	23.66	Non-probability	Non-probability	151	151	93.8%	93.8	Canakkale Onsekiz Mart University	Onsite	cross-sectional analytical design	Cross-sectional	Between July 2018 and March 2019	The primary outcome variables of the study were the preferred main specialty area, the favorite specialty branch, and reasons to choose a particular specialty.	Anxiety as trait, temperament	Preffered specialty	State-Trait Anxiety Inventory (STAI), and the TCI (Temperament and character inventory).	No	Alpha coefficient	STAI :The values for reliability coefficients ranged between 0.26 and 0.68 for state anxiety and between 0.76 and 0.86 for trait anxiety.TCI: Cronbach’s alpha coefficients for the Turkish version of the TCI were reported to be between 0.60 and 0.85 in the temperament dimensions and between 0.82 and 0.83 in the character dimensions.	Factorial validity	Personal Data Form. Although 27 different specialty preferences were mentioned, the categories were merged into internal medicine and surgical disciplines during comparisons	Multiple choice then categorized as binary	There was no significant difference between state and trait anxiety levels and the specialty category selections. Harm avoidance (HA), fear of uncertainty (HA2), shyness (HA3), fatigability (HA4), and sentimentality (RD1) scores of students opting for internal medicine were statistically higher than scores for surgical sciences (p<0.05)	Lower harm avoidance, fear of uncertainty, shyness and sentimetality compared to internal medicine.		Lower harm avoidance, fear of uncertainty, shyness and sentimetality compared to Surgery medicine.								Anxiety not predictive for choice of specialty. Harm avoidance, fear of uncertainty, shyness, fatigability, and sentimentality lower for surgery.	/	/	Further research with larger sample sizes, including other grades of students, will be required to evaluate the more intricate factors associated with specialty choice.	First, research was conducted in only one class of finalyear students at a single medical school during one academic year in Turkey. Therefore, it is difficult to generalize the findings. Second, this research did not closely examine other motivational factors such as lifestyles, beliefs, competitiveness, and duration of the residency program. Third, the data collection method bears the limitatio…	The study protocol was approved by the local ethics committee at Çanakkale Onsekiz Mart University (No: 15-07-Date: 25.07.2018).
Personality traits predict a medical student preference to pursue a career in surgery	https://educationforhealth.net//article.asp?issn=1357-6283;year=2017;volume=30;issue=3;spage=211;epage=214;aulast=Anna	Journal article	2022	We hypothesized that traits included in the psychopathic personality inventory revised version (PPI-R) might be valid indicators of medical student's career choice.	YES	No	Italy	Medical students	Undergraduate	24.3 ± 2.1	24.3	Convenient	Convenient	335	335	93%	93	At the end of a lecture, the survey was handled to the students in hardcopy.	Onsite	Cross-sectional questionnaire-based study	Cross-sectional	January 2015 to April 2016.	Students' intention to pursue a surgical residency, psychopathic personality traits.	Psychopathy	Intention for surgery residency	Psychopathic personality traits were assessed with the PPI-R	No	Alpha coefficient	Ranging from 0.78 to 0.9.	Factorial validity	Medical specialties were categorized as surgical and nonsurgical. Students' intention to pursue a surgical residency (yes/no) in survey.	Multiple choice then categorized as binary	Students aspiring to a surgical career exhibited higher PPI-R total score, self-centered impulsivity (SCI) factor score, Machiavellian egocentricity, social influence, and fearlessness content scale scores.	Higher psychoticism, impulsivity, Machiavelism, social infuence and fearlessness.										Surgery choice: higher psychopathic traits: Machiavelinsm, self centered impulsivity, social influence and fearlesness.	Binary logistic regression analyses	The model explained 9.1% (Nagelkerke R2) of the variance in preference for surgical specialty and correctly classified 75.5% of cases.	Although the results are notable, a replication of this study is necessary before one can generalize the findings and longitudinal studies should be encouraged to identify causal models.	First, the sample was drawn from a single medical school. In addition, the cross-sectional design does not allow conclusions with respect to causality and self-reported measures have the potential to result in inaccurate reporting.	The study was approved by the Institutional Review Board of the University of the University of Messina.
Association between HEXACO personality traits and medical specialty preferences in Mexican medical students: a cross-sectional survey	https://www.ncbi.nlm.nih.gov/pmc/articles/PMC7071694/	Journal article	2020	Identify if there are any associations between the HEXACO Personality Inventory-R (HEXACO-PI-R) domains and facets and the medical students’ preferred specialty.	YES	No	Mexico	Medical students	Undergraduate	23.19 ± 4.5	23.19	Convenient	Convenient	292	292	1	100	The online form of the survey was distributed to medical students via medical conferences, as well as through the authors’ students and acquaintances.	Online	Cross-sectional survey	Cross-sectional	September 2018 and March 2019	HEXACO-PI-R personality traits, medical specialty of choice	Multiple traits	Place of residency	HEXACO-PI-R (self-report form)	No	Alpha coefficient	The internal reliabilities of the domains within the study were as follows: Honesty–humility, α = 0.81; Emotionality, α = 0.82; Extraversion, α = 0.81; Agreeableness, α = 0.81; Conscientiousness, α = 0.81; and Openness to experience, α = 0.81.	Factorial validity	In total, 42 medical specialties were categorized into clinical (CG) or surgical (SG) groups.	Multiple choice then categorized as binary	We found differences in the studied personality domains within groups of medical students stratified by gender or by medical specialty preference. Those in the SG were more likely to be extroverted and organized, whereas those in the CG were more likely to be introverted, anxious, and emotionally attached to their patients.				Introverted, anxious, emotionally attached to patients.							Surgery choice: higher extraversion and organization less anxious and less emotionally attached to patients.	Multiple linear reggresion	On the one hand, a higher score in the Modesty (β = −.91, t (291) = − 2.41, p < .05), Flexibility (β = −.11, t (291) = − 2.84, p < .01), and Perfectionism facets (β = −.09, t (291) = − 2.02, p < .05) were found to be predictors for preferring a clinical medical specialty. On the other hand, participants with higher scores in the Extraversion scale (β = .13, t (291) = 2.74, p < .01), and organizat…	Survey a higher number of participants who aim to apply for each of the various specialties available and perform a personality analysis for each specialty with the aim of identifying its core characteristics.	One limitation of our study is our sample size. Although we were able to find significant differences between specialty preferences and between genders, a larger sample size is needed to find a higher factor adequacy in the model to explore further the personality differences (as explained by the EFA and CFA results) and generalize our results to broader populations.	The study protocol was approved by the Ethics and Research Committee of the Hospital de Especialidades of the Centro Médico Puerta de Hierro (HECMPD/HEXACO/2018/prot/002).
Holland's Theory Applied to Medical Specialty Choice	https://journals.sagepub.com/doi/abs/10.1177/1069072703257755?journalCode=jcaa	Journal article	2004	The present study tested the hypothesis that medical specialties classified as technique oriented or patient oriented would be distinguished by RIASEC code, with technique-oriented specialists resembling Investigative-Realistic types and patientoriented specialists resembling Investigative-Social types.	YES	No	USA	Graduates of a combined BS/MD program	Graduates	/		Convenient	Convenient	447	447	0.65	65	The participants completed the COPS during the orientation program at the beginning of the first year in the BS/MD program.	NA	Longitudinal	Longitudinal	From 1995 through 1998	Medical specialties classified as technique oriented or patient-oriented, RIASEC code	Multiple traits	Preffered specialty (technique or patient oriented)	The Career Occupational Preference System Inventory (COPS)	No	Alpha coefficient	0.90		Survey they entered upon graduating from medical school.	Questionnaire	Predominant RIASEC code was the same in both groups of specialties, namely, Investigative-Social. The data suggested that most medical students could fit equally well in several different medical specialties. T											No significant predictors found.	/	/	Specific recommendations for future studies may also include in-depth analyses of specific medical specialists, such as psychiatrists to see how those who resemble Investigative-Realistic types differ from those who resemble Investigative-Social types in their daily practice of psychiatric medicine. Although our study focused on RIASEC codes, future studies should include other variables that may…	A limitation on the results of this study arises from its longitudinal design.	/
Work style preferences among medical specialties	https://www.sciencedirect.com/science/article/abs/pii/S0001879114000360	Journal article	2014	To examine the validity of the PSS for predicting medical specialty choice.	YES	No	USA	Medical students	Graduates	/		Convenient	Convenient	355	355	0.34	34	The Strong Interest Inventory was administered to 355 students when they began the 6-year BS/MD program during 2003–2005. National Residency Match Program (NRMP) specialty choice was obtained when these students graduated from medical school during 2009–2011.	NA	Longitudinal	Longitudinal	The Strong Interest Inventory was administered to 355 students when they began the 6-year BS/MD program during 2003–2005. National Residency Match Program (NRMP) specialty choice was obtained when these students graduated from medical school during 2009–2011.	The PSS variables (Work Style, Learning Environment, Lead Style, and Risk Taking) and specialty choice	Multiple traits	Preffered specialty	Strong Interest Inventory Personal Style Scales (SII-PSS)	No	/	/	/	Specialties included in the analysis were internal medicine, family medicine, psychiatry, surgery, pediatrics, emergency medicine, anesthesiology, and obstetrics/gynecology.	Not specified	Students who went into internal medicine scored significantly higher on working with people rather than ideas or things (X = 53.08, SD = 8.90) compared to students who went into surgery (X = 46.25, SD = 7.44, F = 6.83) or anesthesiology (X = 42.38, SD = 5.15, F = 10.70). Students who entered obstetrics/gynecology also scored significantly higher on working with people (X = 54.25, SD = 7.62) than …	Lower desire to work with people.		Higher desire to work with people		Lower desire to work with people.	Higher desire to work with people					Preference for internal medicine related with desire to work with people rather than ides or things.	MANOVA		We recommend further study to examine whether sex differences in work style preferences influence medical specialty choice outcomes	/	Institutional review board approval.
Tolerance for Uncertainty, Personality Traits and Specialty Choice Among Medical Students	https://www.researchgate.net/publication/351583850_Tolerance_for_Uncertainty_Personality_Traits_and_Specialty_Choice_Among_Medical_Students	Journal article	2021	The objective was to explore the tolerance for uncertainty in its different aspects (risk, ambiguity and complexity) in medical students at different times of their careers, and to relate these tolerance levels with their predominant personality traits and specialty choices.	YES	No	Argentina	Secondyear and sixth-year and medical students.	Undergraduate and graduate	Mean second-year student age was 19.6 (SD 1.59) years, while sixth-year student age was 26.2 (SD 3.12) years .	22.9212	Convenient	Convenient	362	362	/		Study was performed during 2017 at the Buenos Aires University School of Medicine.		Prospective cross sectional	Longitudinal	During 2017	Tolerance for uncertainty in its different aspects (risk, ambiguity and complexity) in medical students at different times of their careers, predominant personality traits and specialty choices.	Tolerance for uncertainity	Preffered specialty	Instruments assessing tolerance for different types of uncertainty: (1) complexity (Tolerance for Ambiguity scale); (2) risk (Pearson Risk Attitude scale); and (3) ambiguity (Ambiguity Aversion in Medicine scale). Plus the Big Five Inventory-10 (BFI-10) personality test.	No	The TFA scale - Cronbach’s a reliability The PRA scale has a Cronbach’s a of 0.71. The AA-Med has a Cronbach’s a of 0.73 (BFI-10) - Reliability levels also proved satisfactory using Cronbach’s alpha analysis: extraversion (a = 0.68), agreeableness (a = 0.66), conscientiousness (a = 0.70), neuroticism (a = 0.74) and openness to experience (a = 0.77).	0.75	BFI-10 - Factorial validity	Survey with information on age, gender and specialty choice	Questionnaire	Sixthyear students choosing a surgical specialty were associated with low tolerance for risk and ambiguity, and moderate for complexity. Conversely, students choosing a clinical specialty were related with high tolerance for risk, moderate for ambiguity, and low for complexity. Only the “neuroticism” personality trait was independently associated with a surgical specialty choice.	Lower tolerance for risk, higher neuroticism.			Low tolerance for risk, moderate tolerance for ambiguity and low for complexity.							Surgery choice related with low tolerance for risk and ambiguity and complexity. Neuroticism predicted surgery choice.	Logistic reggresion	Only “neuroticism” personality trait was independently associated with a surgical specialty choice (odds ratio: 1.31, 95% confidence interval: 1.03-1.67); nevertheless, this factor only explained 5.8% of the variance (Nagelkerke R2= 0.058).		This study has some limitations. First, since comparison was done between two unrelated student cohorts, it was not possible to assess individual variations of tolerance for uncertainty throughout time. Second, the reliability values between 0.53 and 0.67 calculated for the uncertainty questionnaires could be considered to affect the interpretation of current findings.	/
Personality and learning styles of final-year medical students and the impact of these variables on medical specialty choices	https://www.scopus.com/record/display.uri?eid=2-s2.0-84908479084&doi=10.12996%2fgmj.2014.43&origin=inward&txGid=188be6810a4ecfbd2bed93e1f6c985b9	Journal article	2014	In this study it is aimed to determine the learning styles of medical school students at Gazi University and to find out whether there is any relationship between students’ personality types, learning style preferences and their medical specialty choices.	YES	No	Turkey	Final-year medical students	Undergraduate	/		Convenient	Convenient	170	170	96.6%	96.6	The research was conducted at Gazi University School of Medicine in Ankara, the capital city of Turkey, in the academic year of 2011-2012.The forms were given to final year students and were filled under the supervision of the researchers.		Cross sectional	Cross-sectional	In the academic year of 2011-2012	Students’ personality types, learning style preferences and their medical specialty choices	Multiple traits	Preffered specialty	Myers-Briggs Type Indicator (MBTI) to determine the personality traits and Grasha Riechmann Student Learning Style Scale (GRSLSS) to establish the learning styles.	No	Cronbach's Alpha coefficient	0.819	Exploratory Factor Analysis	Students’ choices in specialties were determined by asking them “Do you want to study as a general practitioner or a specialist? If a specialist, please indicate.”	Multiple choice then categorized as binary	Last year medical students are characterized as Introverted-Sensing- Thinking-Judging types in most of the medical specialty choices.											Not predictive.	Chi-square		/	We have compared the personality preferences and learning styles of students in a single institution. This is the most important limitation of this study.	/
The influence of gender and personality traits on the career planning of Swiss medical students	https://smw.ch/article/doi/smw.2003.10418	Journal article	2003	How gender and personality traits contribute to their academic achievement and further career planning.	YES	No	Switzerland	Medical students	Graduates	Mean age was 27.4 years (SD 2.42 years, range 23–44 years)	27.4	Convenient	Convenient	719	719	71.6%	71.6	A cohort of 1004 medical students of the three medical schools of the German-speaking part of Switzerland was approached in their final year of medical school in 2001.		Cross sectional	Cross-sectional	In 2001	Personality traits, career motivation, and career planning.	Multiple traits	Preffered specialty	Sense of Coherence Scale SOC-13, Rosenberg-Self-Esteem-Scale RSE, Personal Attributes Questionnaire, GE-PAQ, Career Motivation Questionnaire CMQ,		Cronbach's Alpha coefficient	SOC 13: 0.85; RSE: 0.79–0.88; PAQ: 0.72 (PAQ-I) and 0.75 (PAQ-E);	Exploratory Factor Analysis	Component in questionnaire - Further specialisation: choice, decision regarding speciality, and factors which are important for the type of speciality chosen.	Questionnaire	Personality traits can't predict specialty choice											Not predictive.	Logistic regression analysis	/	/	/	/
Factors influencing medical students' intentions to choose psychiatry as a career	https://journals.sagepub.com/doi/10.1177/070674378903400511?url_ver=Z39.88-2003&rfr_id=ori:rid:crossref.org&rfr_dat=cr_pub%20%200pubmed	Journal article	1989	Information was collected and analyzed to test a theoretical model of the interaction ofpreviously reported correlates of intention to specialize in psychiatry.	YES	No	Canada	First year medical students	Undergraduates	From 19 to 32 years (x=22 years)	22	Convenient	Convenient	99	99	0.94	94	First-year medical students at the University of Western Ontario, London, Canada, were invited to participate in the study during the orientation week preceding their formal training for the 1986-87 academic year.		Cross sectional	Cross-sectional	1986-87 academic year	Personality variables, demographic variables, Attitude Toward Psychiatry, Perception of Others' Influence and Intention to Specialize in Psychiatry, Intention to specialize psychiatry	Multiple traits	Intention of psychiatry specialization	Demographic information and students' university experience prior to entry into medical school, Attitude Toward Psychiatry (ATP-30), Eysenck Personality questionnaire (EPQ), Perception of Others' Influence and Intention to Specialize in Psychiatry	No	Cronbach's Alpha coefficient	EPQ: For the combined scales they run from 0'85 to 0'95; for the separate scales' they run from 0'74 to 0'91.	Factorial validity ?	Intention to specialize psychiatry o scale 1-10	One item continuous scale	The three main predictors of intention to specialize in this field were shown to be, in order: perception ofothers' views ofa psychiatric career, students' attitude to psychiatry and their willingness to comply with the views ofothers. Although sociodemographic and personality characteristics (extraversion) also forecast intention to specialize in psychiatry, they did so only by operating through…		Extraversion									Extraversion is predictive for psychiatry choice if there is positive view of others towards psychiatry, positive students view and willingnes to comply with others.	Pearson's coefficient	0.19	What is not known is whether such early intention will lead to an ultimate choice of psychiatry as a career.	Despite the appeal of this concept, there are certain limitations to inferences made from the data, particularly as it was gathered using self-report questionnaires. To date the measurement of the influence of others on career intentions lacks a standardized and fully acceptable instrument. Furthermore, a casual relationship between the opinions of others and subsequent attitudes may not exist as…	/
Female medical students: who might make the cut?	https://www.sciencedirect.com/science/article/abs/pii/S0165178112003307?via%3Dihub	Journal article	2012	This study examined personality and other attributes of female medical students attracted to the surgical profession.	YES	No	Australia	Students in the second year of a six-year undergraduate medical programme	Undergraduate	18.57 years (S.D.=2.09)	18.57	Convenient	Convenient	580	580	A near 100% response rate	100	The questionnaire was administered at the beginning of the first semester as part of an introductory lecture		Cross sectional	Cross-sectional	/	Choice of medical specialty, personality, and importance on the generic factors.	Multiple traits	Preffered specialty	NEO Five-Factor Inventory (NEO-FFI)	No	Cronbach's Alpha coefficient	0 .86 to 0.90	Factorial validity	The questionnaire collected demographic information (age entering medical school, gender), and data that focused on specialty choice. Specifically, students were asked to rate for each of the specialties of Surgery, Internal Medicine, Psychiatry, Paediatrics, General Practice and Obstetrics/Gynaecology the likelihood of choosing it as a career on a five-point rating scale (1=Chosen career’, 2=Str…	Questionnaire	Significantly fewer females than males rated surgery highly likely as a career. Females interested in surgery had higher Neuroticism and Agreeableness scores, and placed greater importance on ability to help people, and less importance on prestige and financial reward compared to males interested in surgery. Compared to males not interested in surgery, females interested in surgery had higher Ope…	Surgery choice in women is predicted by lower agreeablenes score by women who not interested in surgery. Also, they had higher neuroticism and agreeablenes compared to males interested in surgery.										Surgery choice in women is predicted by lower agreeablenes score by women who not interested in surgery. Also, they had higher neuroticism and agreeablenes compared to males interested in surgery.	Parametric tests (e.g., One-Way Analysis of Variance and Multivariate Analysis of Variance: ANOVA and MANOVA) were performed when the dependent variable consisted of continuous scores (i.e., the five personality factors), and non-parametric tests (e.g., Mann–Whitney U-test) were performed when the dependent variable consisted of categorical scores (i.e., choice of medical specialty, ratings of im…	Post-hoc tests showed that those who rated Surgery ‘Highly likely’ had significantly lower Agreeableness scores (M=31.39, S.D.=5.62) than those who indicated ‘Not likely’ to Surgery (M=33.04, S.D.=5.64).Those who rated Psychiatry ‘Highly likely’ had significantly higher Openness scores (M=33.66, S.D.=5.35) than those who rated Psychiatry ‘Not likely’ (M=28.91, S.D.=5.41). Those who rated Paediatr…	The role of factors such male culture in surgery and 'macho personality' in conjunction with personality traits would be important to examine in a prospective study, to determine more specifically what differentially influences women to retain their interest in surgery, or choose another specialty.	A primary limitation of this study concerns the target population which comprised medical students in their early years of training, and therefore, the results may not hold when extrapolated to female surgical graduates and practitioners	/
Modal personality and values of medical students	https://journals.sagepub.com/doi/10.2466/pr0.1986.58.1.33?url_ver=Z39.88-2003&rfr_id=ori:rid:crossref.org&rfr_dat=cr_pub%20%200pubmed	Journal article	1986	To explore does a "new" and distinctive type of personality modally characterizes physicians currently entering the various fields of medicine.	YES	No	USA	Medical students	Undergraduates	/		Convenient	Convenient	42	42	/		This sample included 30 men and 12 women who were in a clinical rotation in the Deparunent of Family Medicine of a large medical center in an Eastern metropolitan area.		Cross sectional	Cross-sectional	/	Scores suggested medical students are congenial to primary-care and patient-oriented medicine.	Multiple traits	Primary care and patient oriented care specialty	D-20 version of Rokeach's Dogmatism Scale, the Rokeach Scales for Terminal and Introductory Values	No	Dogmatism scale: split-half coefficient, Rokeach value scale: Pearsons coefficient	Dogmatism scale: 0.79, Rokeach value scale: scores for terminal values were coefficients ranging from 0.51 to 0.88, and for instrumental values from 0.45 to 0.70.	Dogmatism cale: factor validity, Rokeach scale:criterion validity	Survey with items measuring relevant career attitudes and social background characteristics.	Questionnaire	It appears that medicine might be attracting individuals who are thought to be more congenial to professional success in primary-care and patient-oriented medicine.											Not predictive.	Mean rank order. These data were nor cross-tabulated in terms of personality type because the sample was strongly homogeneous in th~s respect.		Cross-validation is highly desirable		/
Studies in medical education: the role of cognitive and psychological characteristics as career choice correlates	https://ovidsp.ovid.com/ovidweb.cgi?T=JS&CSC=Y&NEWS=N&PAGE=fulltext&D=med1&AN=4653830	Journal article	1972		YES	No	USA	Medical students	Second year of medical school	/		Convenient	Convenient	230	230	0.95	95	Selected cognitive and psychological measures collected near the end of the second medical school year from 230 preclinical students to discriminate among 6 specialty career choices that they had made after medical school.		Cross sectional	Cross-sectional	1966 through 1969 and in 1971.	Cognitive function and psychological characteristics associated with and predictive of specialty career choice.	Multiple traits	Preffered specialty	Edwards Personal Preference Schedule.	No	Split-half, retest	The corrected split-half correlations range from .60 to .87 with a median of .77, and the retest correlations range from .74 to .88 with a median of .78.	Construct validation	Questionnaire of selected residencies or completed graduate education in one of 6 major clinical disciplines.	Questionnaire	Students in this sample whose value systems were more oriented to the practicaluseful, who had less preference and less measured aptitude for the theoretical and the abstract, who felt a stronger need to assume conventional obligations and responsibilities, and who had a higher preference or need for appreciation from others tended to choose obstetrics-gynecology. By constrast, there was a tenden…		attached much less value to the practicaluseful, whose value systems and aptitude were more highly oriented to the theoretical and abstract, who more highly valued the love of people in its altruistic sense, who placed greater emphasis on interpersonal relationships, and who exhibited a much stronger preference-r need-to analyze the behavior of self and others.				higher preference or need for appreciation from others					Gynaecology was predicted by oridentation to practical use, lower desire for abstract, need for conventional obligations. Psychiatry was predicted by lower orientation to practical use, orientation to abstract, higher appeciation of altruism and social relations, and greater need for self-analysis of behavior.	Multivariate discriminate analysis	/	/	/	/
Impact of personality temperaments and characters on academic performance and specialty selection among a group of Egyptian medical graduates	https://ovidsp.ovid.com/ovidweb.cgi?T=JS&CSC=Y&NEWS=N&PAGE=fulltext&D=med11&AN=24029247	Journal article	2014	To assess the effect of personality on academic performance and career selection and to study the impact of some sociodemographic factors on academic achievement and career choice of medical graduates.	YES	No	Egypt	Medical graduates	Graduates	23.9 ± 0.81	23.9	Convenient	Convenient	331	331	0.76	76	All medical graduates of Ain Shams Medical School, Cairo, Egypt, who have finished their sixth year of medical education and are in their internship year were approached to participate in the study.	Online	Cross sectional cohort study	Longitudinal	/	Personality, academic achievement, ranking, scores and choice of medical specialty.	Multiple traits	Preffered specialty	Temperament and Character Inventory– Revised (TCI-R)	No	Cronbach's Alpha coefficient	.86 to .89 for character and from .69 to .91 for temperament scales.	Factorial validity	Demographic survey	Questionnaire	Students choosing patient-centered specialties had higher reward dependence (RD), persistence (PS) and cooperativeness (C); those choosing clinical pathology had highest harm avoidance (HA), whereas those choosing radiology had lowest HA and those choosing surgery had significantly higher self-directedness (SD3).	Higher self directed ness.						High harm avoidance	low harm avoidance			Patient centered specialties were related to higher reward dependence, persistence and cooperativenes. Clinical pathology was related with highest harm avoidance. Radiology had the lowest harm avoidance. Surgery had the highest self directedness.	MANOVA	/	This study provided preliminary data, and it is strongly recommended to replicate the study with samples drawn from many Egyptian universities, with special focus on urban and rural areas, before solid conclusions are drawn.	The main limitations of the study are that the sample was drawn from one medical school in Cairo limited number of students in each specialty.	/
Personality profiles of rural longitudinal integrated clerkship students who choose family medicine	https://ovidsp.ovid.com/ovidweb.cgi?T=JS&CSC=Y&NEWS=N&PAGE=fulltext&D=med12&AN=25853530	Journal article	2015	This study examined whether rural LIC students who intended to and eventually matched into family medicine portrayed a personality trait profile different from rural LIC students who intended or matched to all other specialities.	YES	No	USA	Medical students	Medical school rural longitudinal integrated clerkships (LICs) students	20-34		Convenient	Convenient	145	145	0.95	95	Students completed the questionnaire at the start of their third clinical year. All rural LIC students are invited to participate and complete the questionnaire during routine orientation processes.		Cross sectional	Cross-sectional	2008–2011	Temperament and character personality traits, and Other-Oriented Empathy; “intended” future specialty	Multiple traits	Preffered specialty	Cloninger’s Temperament and Character Inventory [TCI-R 140], The Pro-Social Personality Battery	Yes	TCI-R: The Cronbach alpha, The Pro-Social Personality Battery: Cronbach alpha	TCI-R: from 0.69 to 0.91 for temperament and 0.86 to 0.89 for the character scales, The Pro-Social Personality Battery: 0.77	TCI-R: factorial validity, The Pro-Social Personality Battery: factorial validity	The study questionnaire included basic demographic questions to help describe the students’ age, gender, marital status, and “intended” future specialty.	Not specified	Rural LIC students who matched in family medicine had lower levels of Harm Avoidance, higher Reward Dependence, and nonsignificant higher levels of every other personality trait in comparison to other matches.										lower levels of Harm Avoidance, higher Reward Dependence	Choice of family medicine had lower levels of Harm Avoidance, higher Reward Dependence in comparison to other matches.	ANOVA	/	Our study was not designed to evaluate the possible influences of life factors and personal decisions, which can certainly affect speciality intention and Match.	Our study has several limitations. Although our response rate was high, our sample represents one rural LIC program from one university. The focus of the RPAP is producing family physicians in rural areas and may bias the selection of students with certain traits. Insufficient numbers in other specialty matches discouraged us from making individual comparisons to family medicine	The University of Minnesota Institutional Review Board provided ethical clearance.
Relationship between personality traits and choosing a medical specialty	https://www.scopus.com/inward/record.uri?eid=2-s2.0-84951574279&doi=10.1016%2fj.jfma.2014.05.002&partnerID=40&md5=4584e43d3e8f7d0da0118e538e195997	Journal article	2015	This study examined the relationship between personality traits and specialist selection among medical students.	YES	No	Taiwan	Medical students	4th- through 7th-year medical students	/		Convenient	Convenient	358	358	/		The participants were 4th- through 7th-year medical students who were enrolled at the College of Medicine at Chang Gung University between 2004 and 2007.		Cross- sectional	Cross-sectional	Between 2004 and 2007.	Personality traits and specialist selection	Multiple traits	Preffered specialty	Edwards Personal Preference Schedule	Yes	Split-half reliability	We calculated the split-half reliability of the whole test, and adjusted the split-half reliability of obedience to 0.56; the others were increased to 0.64 or higher.	Construct validation	Questionnaire wich included basic information regarding the respondents and their medical specialty choices.	Questionnaire	Results showed that medical students who chose surgical medicine scored significantly higher in Exhibition compared to students who chose general medicine. Medical students who chose specialized medicine scored significantly higher in Autonomy compared to students who chose general medicine. Medical students who chose general medicine scored significantly higher in Intraception and Succorance com…	Higher exibition, lower intraception and succorance.										Surgery choice predicted in higher Exibition compared to general medicine. Specialized medicine preicted in higher Autonomy compared to general medicine. Medical students who chose general medicine scored significantly higher in Intraception and Succorance compared to students who chose surgical medicine.	ANOVA	/	/	/	/
Why medical students choose psychiatry - A 20 country cross-sectional survey	https://www.ncbi.nlm.nih.gov/pmc/articles/PMC3974144/	Journal article	2014	To report on career plans of final year medical students in 46 medical schools from 20 countries, with reference to factors identified from the literature as influencing psychiatry as a career choice. The null hypothesis was that these established factors predicting choice of psychiatry will have no association with respondents’ career choices.	YES	No	20 countries	Medical students	Final year medical students	Mean=24	24	Convenient	Convenient	2198	2198	0.24	24	Using an existing network of early career psychiatrists, high, low and middle-income countries were identified to obtain a sample of countries with a wide variation in mental health care systems and health care spending. An opportunistic sample of medical schools was selected in each country. The whole population of final year students within each school was invited to participate in the study.		Cross- sectional	Cross-sectional	Between March 2010 and June 2011	Personality traits, Influences in choosing medicine, pre-medical school qualifications, pre-medical school career choice, and quality of teaching, clinical exposure-	Multiple traits	Preffered specialty	International English Big 5 Mini-Markers scale	No	Test-retest temporal stability	Correlations between test and retest data were .83 for Extraversion, .70 for Intellect or Openness, .73 for Emotional Stability, .81 for Conscientiousness, and .79 for Agreeableness,	Factorial validity	We developed an online questionnaire which included questions on demographics, influences in choosing medicine, pre-medical school qualifications, pre-medical school career choice, and quality of teaching, clinical exposure, enrichment activities, and reported clinical placement responsibility during medical school.	Questionnaire	Interestingly there was no association between self-rated personality factors and likelihood of choosing psychiatry on the International English Mini-Markers scale.		No association between personality and choice of psychiatry.									No significant predictors found.	Multilevel logistic regression	/	Further studies are also needed in different countries to confirm prospectively specific national factors affecting recruitment to psychiatry.	The main limitation is the relatively low response rates from some countries.	Ethical approval, where required, was obtained in each country’s relevant institution. In the UK this was granted by each participating medical school’s ethics panel.
Specialty choice, stress and personality: their relationships over time	https://ovidsp.ovid.com/ovidweb.cgi?T=JS&CSC=Y&NEWS=N&PAGE=fulltext&D=med4&AN=10656071	Journal article	1999	This article reports previously unpublished data from a longitudinal study of doctors 8 years after graduation, considering potential long-term influences on specialty choice and satisfaction, and current perceptions of influences for men and women as well as current stress in each specialty.	YES	No	UK	Medical students	4th year medical students	/		Convenient	Convenient	314	314	The response rate for this initial study was 78.5%, Time 3 - 74.2%.	74.2	The subjects are doctors who came from a group of 4th year medical students invited in 1983–84 (Time 1) to participate in a survey of levels and sources of stress, personality and family relationships.The original 318 were followed up (Time 3) 10 years after their initial assessments. Subjects were traced via the Medical Register, using the General Medical Council’s database for more up-to-date		Longitudinal	Longitudinal	1983-1993	Specialty, stress and satisfaction, Self-criticism and selfefficacy	Depressive experiences	Preffered specialty	Depressive Experiences Questionnaire,	No	Test-retest correlation	Long-term, 1-year, test-retest correlations for each of the three DEQ-A factors - Dependency, Self-Criticism, and Efficacy - as measured among a subsample of 40 males and 68 females in the suburban high school, were .63, .56, and .52, r	Factorial validity	Doctors’ career choice was asked on each occasion. These choices were used as given in order to look at those changing specialties, but also coded into 6 broader categories: ■ General practice ■ Psychiatry ■ General medicine, paediatrics and radiology (joined because of small numbers) ■ Anaesthetics ■ Surgery, obstetrics and gynaecology, and accident and emergency ■ Laboratory-based specialties.	Grouped in multiple categories	Highest levels of self-criticism as students are for those who became psychiatrists , and the lowest are for those who became anaesthetists, surgeons and general practitioners. Students who became surgeons had the highest self-efficacy.	High self-efficacy.	High levels of self criticism.			Low levels of self criticism					Low levels of self criticsm.	Psychiatrists had the highest self criticism. Lowest self criticism is in anaesthetics, surgeonns and general practitioners. Surgeons predicted hy highest self efficacy.	Because of the very large differences in numbers between specialties, only descriptive statistics are used to compare them. analyses to explore relationships.	/	The findings suggest more complex issues surrounding career choice, making the case for large national studies enabling multivariate analyses	/	/
New results relating the myers-briggs type indicator and medical specialty choice	https://journals.lww.com/academicmedicine/Abstract/1988/04000/New_results_relating_the_Myers_Briggs_Type.10.aspx	Journal article	1988	In the study reported here, the authors exam- ined whether, in the current context of medical education, the results of an MBTI taken in the first year of medical school predict choice of medical specialty in the postgraduate year.	YES	No	USA	Medical students	First year students	/		Convenient	Convenient	521	521	81.4 %	81.4	Students at the University of North Carolina (UNC) at Chapel Hill School of Medicine formerly completed the MBTI as part of a course on medical interviewing in the first curricular year. Data for the present study, therefore, consist of MBTI scores generated in the fall of the first year of medical school and subsequent spe- cialty choice for the first postgraduate year.		Longitudinal	Longitudinal	1978 through 1981	MBTI dimension, specialty choice	Multiple traits	Preffered specialty	Myers-Briggs Type Indicator (MBTI)	No	Cronbach's Alpha coefficient	0.819	Exploratory Factor Analysis	Specialty choice in the first postgraduate year, 10 specialties that attracted 99 percent of UNC graduates in those years.	Questionnaire	Three of the four MBTI dimensions (S-N, T- F, and J-P) were found to be statistically predictive of specialty choice. Family medicine, obstetrics-gynecology, and psychiatry attracted students in this sample with distinctive MBTI profiles on three of four MBTI dimensions when these dimensions are analyzed separately. The students choosing family medicine tended to be sensing, feeling, judging type…		Intuitive-feeling-perceiving types	Not specified		Personality not predictive.	sensing, thinking, judging type			Not specified	sensing, thinking, judging type	The students choosing family medicine tended to be sensing, feeling, judging types; the students choosing obstetrics-gynecology tended to be sensing, thinking, judging types; and the students choosing psychiatry tended to be intuitive, feeling, perceiving types.	Chi-square	/	/	Limited generalizability on other settings.	/
Personality and specialty interest in medical students	https://ovidsp.ovid.com/ovidweb.cgi?T=JS&CSC=Y&NEWS=N&PAGE=fulltext&D=med7&AN=18569662	Journal article	2008	This study was designed to test the following hypotheses: 1. Students interested in 'surgical' specialties would obtain higher scores on a measure of 'impulsive sensation seeking' and lower scores on a measure of 'neuroticism-anxiety'. 2. Students interested in 'hospital-based' specialties would score lower on a measure of 'sociability' whereas those interested in 'primary care' would score highe…	YES	No	USA	Medical students	First year students	/		Convenient	Convenient	1.076	1076	0.89	89	Students voluntarily completed the study survey at the beginning of medical school.		Cross-sectional	Cross-sectional	Between 2002 and 2006.	Five personality factors of ‘impulsive sensation Seeking’, ‘neuroticism–anxiety’, ‘aggression-hostility’, ‘sociability’, and ‘activity’; Specialty interest.	Multiple traits	Preffered specialty	A short version of the Zuckerman–Kuhlman personality questionnaire (ZKPQ)	No	Cronbach's Alpha coefficient	Between 0.74 and 0.81	exploratory and confirmatory factor analysis	Students’ interest in specialties was determined by asking them to choose one of the following four broad categories that best matched their interest. Classification of specialties into such broad categories is common in medical education research (Lieu et al. 1989; Hojat et al. 2001a, 2002b).1. ‘Hospital-based’ (procedure-oriented): (e.g., anesthesiology, radiology, pathology). 2. ‘Surgical’ (te…	Multiple choice then categorized as binary	Personality is a factor that contributes to medical students’ career choices and specialty preferences. High scores on a measure of impulsive sensation seeking, and low scores on a measure of neuroticism anxiety are associated with preferences in surgical specialties at the beginning of medical school. Low scores on a measure of sociability are associated with preferences in hospital-based specia…	High impuslivity and low neuroticism			Low scores on sociability							High scores on a measure of impulsive sensation seeking, and low scores on a measure of neuroticism anxiety are associated with preferences in surgical specialties at the beginning of medical school. Low scores on a measure of sociability are associated with preferences in hospital-based specialties at the beginning of medical school.	ANOVA	/	Of course, the use of the full 99-item form of the ZKPQ would be preferable because of the enhanced reliability and the opportunity to score more facets of the scales (such as impulsivity and sensation seeking facets of the ‘impulsive sensation seeking, scale).	This study does contain a few limitations. We used the short form of the ZKPQ that consisted of only seven items for each scale. developed consisting of 10 items per scale. Of course, the use of the full 99-item form of the ZKPQ would be preferable because of the enhanced reliability and the opportunity to score more facets of the scales (such as impulsivity and sensation seeking facets of the ‘i…	IRB approved study
Assessment of personality type and medical specialty choice among medical students from karachi; using myers-briggs type indicator (MBTI) tool	https://www.jpma.org.pk/article-details/8148	Journal article	2017	To assess personality type of medical students and associate it with their choice of medical specialty.	YES	No	Pakistan	Medical students	First to final year of Bachelor of Medicine, Bachelor of Surgery (MBBS) programme	21.4±2 years	21.4	In the first stage, public and private universities were selected through convenience sampling and in the second stage, students from both universities were selected through stratified sampling technique.	Two step (convenient and stratified)			/		The questionnaire was distributed among medical students at the end of their study sessions after informing them about the purpose of study and taking their consent for participation.		Cross-sectional	Cross-sectional	In February 2014	MBTI dimension, specialty choice	Multiple traits	Preffered specialty	Myers-Briggs Type Indicator (MBTI)	No	Cronbach's Alpha coefficient	0.819	Exploratory Factor Analysis	The questionnaire consisted of two parts. Part "A" covered demographic details of the respondents including age, gender, year of education, university type and their interest in a particular field of study.	Questionnaire	Extroverted-Sensing-Feeling-Perceptive 11(2.8%), Extroverted-Sensing-Thinking-Judging 12(3%), Extroverted-Sensing-Feeling-Judging 5(1.3%), Introverted-Sensing-Feeling-Judging 6(1.5%), Introverted-Sensing-Thinking-Perceptive 7(1.8%) had preference for surgery, medicine, gynaecology, paediatrics and cardiology, respectively.	Introversion-sensing-thinking-perception type.		Introverted-Sensing-Thinking-Perceptive			Introverted-Sensing-Thinking-Perceptive			Introverted-Sensing-Thinking-Perceptive		Extroverted-Sensing-Feeling-Perceptive 11(2.8%), Extroverted-Sensing-Thinking-Judging 12(3%), Extroverted-Sensing-Feeling-Judging 5(1.3%), Introverted-Sensing-Feeling-Judging 6(1.5%), Introverted-Sensing-Thinking-Perceptive 7(1.8%) had preference for surgery, medicine, gynaecology, paediatrics and cardiology, respectively.	Chi-square	/	The study findings may indicate avenues for future research.	The topic of MBTI is new and very few studies were found consistent with our objective. Although it is a novel idea, it was also a limitation to find enough research articles that help in analysing our study outcome. The results of this study are not generalisable as it was restricted to two medical institutes of Karachi because of convenience and accessibility.	Institutional (Institute of Business Management - IoBM) ethics review board
Choice of medical specialty and personality traits measured with the EPQ-R(S) in medical students and specialist doctors	https://www.scopus.com/inward/record.uri?eid=2-s2.0-85070872614&doi=10.12740%2fAPP%2f109134&partnerID=40&md5=429b9a039e25127168c03d53762bd89f	Journal article	2019	The study was conducted to examine the differences between personality traits of medical students choosing future specialties and among specialist doctors.	YES	No	Poland	Students and specialist doctors	5th and 6th year medical students	The mean age was 24.3 years (ranging from 21 to 27 years).	23.4			Two groups were tested: students and specialist doctors, totaling 87 people. The former consisted of 5th and 6th year medical students (48 people).	48	/		Two groups were tested: students and specialist doctors, totaling 87 people. The former consisted of 5th and 6th year medical students (48 people)		Cross-sectional	Cross-sectional	/	Personality traits, medical specailty	Multiple traits	Preffered specialty	The Eysenck Personality Questionnaire Revised Short form (EPQ-R(S)	No	Cronbach's alpha	The coefficient alphas for the Extraversion, Neuroticism, Psychoticism, and Lie scales in the EPQR–S were .80, .78, 59, and .73, respectively.	Confirmed factor validity	In the case of medical students, the questions concerned gender, age, favored medical specialty and the profession acquired during education and performed by parents and grandparents of the participant.	Not specified	In the group of medical students, there were no differences in personality traits measured with the EPQ-R(S) depending on their preferred medical specialty: surgical, non-surgical, pediatric, internal or those where doctor-patient contact is not required, which indicates that personality traits are not the most important factor influencing the choice of professional path of young Polish doctors, …	Personality not predictive.		Personality not predictive.						Personality not predictive.		Personality not predictive.	The Kruskal-Wallis test and the ANOVA	/	It will be interesting to observe whether specialty choice is a fixed and stable decision or it may be changed during the course of medical formation. It is worth to further investigate how and whether career choices among future specialists are connected with socioeconomic change in Europe, where work-life balance seems to be an increasingly important factor in the decision making process.	Differences between the results of this study and foreign research that address this problem may result from intercultural differences as well as a different qualification system for specialization training or working conditions in specific fields of medicine.	The research project was approved by the Bioethical Commission of the Jagiellonian University.
Specialty choice preference of medical students according to personality traits by Five-Factor Model	https://www.kjme.kr/journal/view.php?doi=10.3946/kjme.2016.14	Journal article	2016	The purpose of this study was to determine the relationship between personality traits, using the Five-Factor Model, and characteristics and motivational factors affecting specialty choice in Korean medical students.	YES	No	Korea	Medical students	Year 4 medical students	The mean age was 28.9±2.1 years.	28.9	Convenient	Convenient	110	110	95.4% response rate	95.4	Students completing the entire clinical clerkship between July 2014 and June 2015 were included. Participants completed a well-designed questionnaire. Participation was fully voluntary and anonymous. The survey took approximately 10 minutes to complete.		Cross-sectional survey	Cross-sectional	Between July 2014 and June 2015	Personality traits, medical specialties most preferred as a career, motivational factors in determining specialty choice.	Multiple traits	Preffered specialty	Korean version of Big Five Inventory.	No	Cronbach's alpha	0.52-0.75	Factor analysis	A questionnaire survey. We divided the medical specialties into three groups; medical departments (e.g., internal medicine, pediatrics, family medicine, neurology and so forth), surgical departments (e.g., general surgery, orthopedic surgery, thoracic surgery, and so forth) and other departments including support specialists (e.g., emergency medicine, radiology, laboratory medicine, and so forth)…	Grouped in multiple categories	Medical students with more Agreeableness were more likely to prefer clinical medicine and those with more Openness preferred medical departments.				Higher agreeableness							Medical students with more Agreeableness were more likely to prefer clinical medicine and those with more Openness preferred medical departments.	Student t-test, Mann-Whitney test and analysis of variance	/	Further research with larger number of students and other grades of students will be required to evaluate the more meticulous factors associated with specialty choice.	The current study has several limitations. It was conducted in only one class of Year 4 at a single medical school at one point in a time within Korea. Therefore, it is difficult to generalize the findings. In addition, the number of students who had enrolled in the study was insufficient to attain statistical power. Multiyear research will be needed to determine more meaningful results. This res…	This study was approved by the Kyung Hee University’s Institutional Review Board (KHSIRB-15- 003 [RA]).
Career specialty choice: A combined research-intervention project	https://www.scopus.com/inward/record.uri?eid=2-s2.0-21644465998&doi=10.1016%2fj.jvb.2004.07.004&partnerID=40&md5=a10a49efe0ec8768727199a4c2030c1e	Journal article	2005	This research describes and evaluates a workshop aimed at promoting career specialty choice and examines relationships between measured career specialty interests, work values, and personality type.	YES	No	USA	Medical students	Second-year medical students	M=25.64, SD=3.26	25.64	Convenient	Convenient	161	161	From the three classes, 46 students (59% of the class total) participated in the first workshop, 53 students (76%) participated in the second workshop and 62 students (100%) participated in the third workshop.	78.3	Data were collected from participants in a two-session career-development workshop offered to three consecutive classes of second-year students at a medical school in the Eastern United States. All workshops consisted of two 3-h sessions. During the first session, participants responded to the pre-workshop questionnaire and all measures.		Cross-sectional survey	Cross-sectional	/	Career specialty interests, work values, and personality type	Multiple traits	Preffered specialty	Myers–Briggs Type Indicator	No	MBTI: Cronbach's alpha	0.819	Exploratory Factor Analysis	Gough Medical Specialty Preference Scale	Questionnaire	For both women and men, higher interest in OBGYN related to a stronger preference for Sensing, whereas for women it also related to Extraversion. Higher surgery interest related to a greater preference for Thinking within both genders, as well as a stronger preference for Perceiving among men. Family medicine was associated with a preference for an Intuitive type for women only. Interest in patho…	Thinking and perceiving.	Intuitive style for men only.	Intuitive, Judging style for men only			Sensing, whereas for women it also related to Extraversion	Interest in pathology was associated with Introversion for both women and men, as well as a preference for a Feeling type for men.	judging style for women only	higher interest in pediatrics was associated with a more Feeling type for women.	Intuitive type for women only		Regression analyses	/	Future research should include students from other medical schools. Future research should also investigate the possibility of the two types of medical students who seek career counseling identified in the present study. Future studies using a similar design and instruments could provide comparative data for identifying these possible effects. It would be useful to continue to examine the converg…	First, the study involved only one medical school, making no guarantee that the current Wndings generalize to other medical schools because each school may have a different selection bias and provide different cultural and training environments. Second, it was not possible to assess the entire medical school class during the 3 years of the study comparison group to determine possible selection bi…	/
Does surgery attract students who are more resistant to stress?	https://www.ncbi.nlm.nih.gov/pmc/articles/PMC1250549/	Journal article	1984	This article examines perceptions of stress and career choice.	YES	No	USA	Medical students	Junior medical students	/		Convenient	Convenient	169	169	0.99	99	At the time they entered their 12-week surgical rotation, they rated the stress in Medical School (SIMS) Scale'9 to describe the previous 3 months' experiences with stressful events in the medical school. The SIMS was rated again 3 months later when they left the clerkship to describe degree of stress experienced during the clerkship. Two personality dimensions, locus of control and self-esteem, …		Cross-sectional	Cross-sectional	1981-1982	Career preferences, personality: locus of control and self-esteem, and experiences with stress in the surgical clerkship.	Multiple traits	Preffered specialty	Rotter's Locus of Control Scale was used. Self-esteem was measured with Cutick's Self-Esteem Scale.	No	I-E scale: Test-retest reliability; Cutick's Self-Esteem Scale:/	I-E scale: 0.61; Cutick's Self-Esteem Scale: /	I-E scale: factor analysis	Career preferences were made both before and after the surgical clerkship. Students were followed up when they graduated from medical school in regard to their actual choice of residency program and practice.	Not specified	However, differing from the earlier comparison of the three groups, locus of control differed significantly for those interested in surgery at the clerkship (p < 0.01) and at graduation (p < 0.05) compared to other students, with more internally controlled students selecting surgery. Degree of favorable stress was significantly greater for those who wanted to go into surgery than other students a…	Higher internal locus of control, higher degree of favourable stress.						men, as well as a preference for a Feeling type for men					ANOVA	/	/	/	/
Medical speciality choice: does personality matter?	https://ovidsp.ovid.com/ovidweb.cgi?T=JS&CSC=Y&NEWS=N&PAGE=fulltext&D=med12&AN=25876298	Journal article	2015	This study examined whether personality differed based upon gender, level of training or medical speciality among 200 physicians and 134 medical students.	YES	No	Ireland	Physicians and medical students	Medical students and interns	/		Convenient	Convenient	334, 134 students	468	26.1%.	26.1	Participation in this study was voluntary. For medical students, the opportunity to participate was presented during class time. The researchers then distributed copies of the questionnaire among those that expressed an interest in participating		Cross-sectional	Cross-sectional	/	Personality, gender, level of training or medical speciality.	Multiple traits	Preffered specialty	The NEO Five Factor Index (NEO-FFI)	No	Cronbach's alpha	0 .86 to 0.90	Factorial validity	Medical speciality categorisation was based on that of Taber and Colleagues whose classification system describes person-focused specialities as “specialties with an inclination towards people and the entire patient” and includes general practice, internal medicine, obstetrics and gynaecology, paediatrics, and psychiatry among these. Other specialities, such as anaesthesiology, dermatology, patho…	Multiple choice then categorized as binary	Findings of significant personality differences between BMTR intending to pursue person-focused specialties and those reporting no preference with regards medical speciality are difficult to explain. BTMR intending to pursue person focused specialities are higer on scale of neuroticism, extraversion and conscientiousness. Overall, the results of the current study suggest that there is not a perso…												t-test	/	/	/	Ethical approval was obtained for the research, and all participants provided written informed consent.
Personality as a prognostic factor for specialty choice: A prospective study of 4 medical school classes	https://www.scopus.com/inward/record.uri?eid=2-s2.0-41949092132&partnerID=40&md5=0d9944675ce73a6bdb2f6c7e52ddb6e1	Journal article	2008	The objective was to examine the association between personality characteristics and specialty choice.	YES	No	USA	Medical students	Graduates	27.5 (3.0)	27.5	Convenient	Convenient	479	479	0.95	95	Students gave their written consent to participate in the study and completed the NEO PI-R within 2 weeks of medical school matriculation. The specialty choice of graduates was obtained from the National Residency Matching Program.		Cross-sectional	Cross-sectional	June 2006	Personality characteristics and specialty choice	Multiple traits	Preffered specialty	The Neuroticism-Extraversion-Openness Personality Inventory Revised (NEO PI-R)	No	Internal consistency coefficients	0.86 to 0.95	Factorial validity	The specialty choice of graduates was obtained from the National Residency Matching Program. For statistical purposes, the analysis included only specialties with 10 or more graduates .	Public database	There were differences among specialties for neuroticism, openness, and agreeableness, but not for extraversion or conscientiousness. Neuroticism scores for graduates entering internal medicine were higher than anesthesiology, and scores for graduates entering pediatrics or radiology were higher than anesthesiology and surgery. Openness scores for graduates entering psychiatry were higher than an…	Lower conscientousness.	Higher openess.	Lower openess than psychiatry, higher conscientioussness.		Higher neuroticism, lower openess and higher consicentionsness compared to psychiatry.	Lower openess and higher conscientiousness compared to psychiatry		Higher neuroticism, lower openess compared to psychiatry.	Lower openess than psychiatry, higher conscientioussness.	Lower openess than psychiatry, higher conscientioussness.		t-test	/	Additional research is needed to determine whether the relationships between personality features and specialty choices differ for today's medical school graduates compared with past generations.	/	The Tulane University Institutional Review Board approved the study.
Who picks psychiatry? Perceptions, preferences and personality of medical students	https://journals.sagepub.com/doi/10.3109/00048674.2011.604301?url_ver=Z39.88-2003&rfr_id=ori:rid:crossref.org&rfr_dat=cr_pub%20%200pubmed	Journal article	2011	This study aimed to characterise the personality profiles of junior medical students most likely to choose psychiatry as a career, determine aspects of psychiatry that most attract potential recruits, and identify misperceptions about psychiatry that may dissuade students from pursuing this specialism.	YES	No	Australia	Medical students	Second year of a six-year undergraduate medical program	18.57 years (SD 2.09)	18.57	Convenient	Convenient	573	573	98.8%	98.8	Over three successive years, 580 students in the second year of a six-year undergraduate medical program at the University of New South Wales, Australia were administered a questionnaire based on that developed for a North American study . The questionnaire was administered at the beginning of the fi rst semester as part of an introductory lecture.		Cross-sectional	Cross-sectional	/	Personality traits, the degree to which students were considering careers in the specialties, the degree to which students perceived each specialty as attractive	Multiple traits		NEO Five-Factor Inventory (NEO-FFI)	No	Cronbach's alpha	0 .86 to 0.90	Factorial validity	The questionnaire collected demographic information (age entering medical school, gender, ethnicity, religious affi liation, size of the community from where the students originated), and data that focused on specialty choice. Specifi cally explored were: The degree to which students were considering careers in the specialties of internal medicine, surgery, psychiatry, paediatrics, general practi…	Questionnaire	This study found that openness to experience was strongly associated with favouring psychiatry as a specialty choice. In respect of paediatrics, there was an overall significant difference across the five personality factors between those who indicated ‘ highly likely, ‘ undecided ’ and ‘ not likely ’. Tests of between-subjects effects showed a signifi cant main effect for Extraversion and Agreea…		Higher openess to experience, higher extraversion and agreeableness.										One-Way Multivariate Analysis of Covariance (MANCOVA) was performed to determine which personality factors were associated with likelihood of choosing a career in each medical specialty.	/	The current group under study were also young, and likely to have entered medical school soon after finishing high school. This may have resulted in a more homogeneous group than might be expected in a post-graduate medical course, and it would be of interest to replicate the current study in such a group. Finally, it has been argued that in relatively homogeneous groups, it may be necessary to s…	One reason for the lack of association between personality and a number of the specialties may be the presence of confounding factors such as age and gender.	Permission to administer the questionnaire was granted by the Dean of the medical school.
Ability of prospective assessment of personality profiles to predict the practice specialty of medical students	https://www.ncbi.nlm.nih.gov/pmc/articles/PMC1769529/	Journal article	2007	We assessed whether physicians gravitate to certain practice specialties due to preexisting personality traits.	YES	No	USA	Medical students	The test subjects comprised the entering first-year medical school class	/		Convenient	Convenient	152	152	0.96	96	The test subjects comprised the entering first-year medical school class of Tulane University School of Medicine (New Orleans, Louisiana). The test was administered during a single session as part of the student orientation activities and was supervised by the principal investigator (B.A.M.). About 4 years after administration of the personality test, the residency specialty selection of each par…		Cross-sectional	Cross-sectional	August 1999	Personality traits, medical specialty selection	Multiple traits	Preffered specialty	NEO PI-R form S	No	Internal consistency coefficients	0.86 to 0.95	Factorial validity	Medical specialty selection was obtained from the National Residency Matching. Participants were assigned to one medical specialty category. In some cases, specialty categories with small numbers were combined; for example, subjects who chose the surgical subspecialties of neurosurgery, orthopedics, otolaryngology, ophthalmology, or urology were analyzed together with general surgery. For residen…	Grouped in multiple categories	Personality scores for medical students selecting psychiatry residencies showed greater degrees of neuroticism (P < 0.01) and openness (P < 0.03). Students electing family practice also deviated from other specialties, showing a lower degree of neuroticism (P < 0.03). Unexpectedly, personality traits in prospective surgical residents did not differ from those of students choosing nonsurgical resi…	Personality not predictive.	Higher degrees of neuroticism and openess.								Lower degree of neuroticism		ANOVA	/	/	/	The project was approved by the institutional review board of Tulane University School of Medicine.
Personality types and specialist choices in medical students	https://www.researchgate.net/publication/233326511_Personality_types_and_specialist_choices_in_medical_students	Journal article	2012	This study is the first of its kind in the Arab world. The research questions were: (1) What is the influence of gender on the personality profiles of medical students? (2) What are the personality profiles of students categorized according to their preferred specialist choices? (3) What are the preferred career choices of students categorized according to the stage of their medical education?	YES	No	Kingdom of Saudi Arabia	Medical students	Students from first to fifth year.	21.5 +/-2.5 years	21.5	Convenient	Convenient	590	590	92.5%	92.5	A study was performed at King Khalid University Medical School including 590 students from first tofifth year. In Saudi Arabia, male and female teaching campuses are separate. The number of seats allocated for males is slightly higher than the number of seats available for women (1.6 : 1).		Cross-sectional	Cross-sectional	During the academic year 2010–2011.	Personality traits, specialist choices, stage of their medical education	Multiple traits	Preffered specialty	The Zuckerman–Kuhlman personality questionnaire-medium form (ZKPQ-S)	No	Cronbach's alpha	Between 0.74 and 0.81	Exploratory and confirmatory factor analysis	Students’ interest in specialties was determined by asking them to choose their preferred specialties. In the analysis of the data, these specialties were categorized according to a limited number of ‘types’ of specialty with distinct characteristics. For this purpose, we used a classification of specialties described in previous medical educational research (Lieu et al 1989;Hojat & Zuckerman 200…	Grouped in multiple categories	Low scores on sociability measure are associated with preferences in hospital-based specialties. High scores on a measure of impulsive sensation seeking and low scores on a measure of neuroticism-anxiety are associated with preferences in surgical specialties.	High impulsivity and low neuroticism			low scores on sociability								Univariate analysis, Wilks lambda		/	This was a cross-sectional study and as such, offers only aview of one point in time: the results may have been different had another time frame been used.n the study, medical students were asked what their preferred specialty would be, but they were asked at a stage when they were not about to make a definitive choice. As with all surveys of this kind, a healthy skepticism must be maintained whe…	/
Importance of the big-five in the future medical specialty preference	https://bmcmededuc.biomedcentral.com/articles/10.1186/s12909-020-02151-z	Journal article	2020	The aim of this study was to determine whether personality traits affect the choice of medical specialty at the University of Osijek, Croatia.	YES	No	Croatia	Medical students	Medical students	The median age of the students was 22 (IQR 20–23).	22	Convenient	Convenient	407	407	81.89%	81.89	We questioned a total of 407 medical students from the Faculty of Medicine Osijek. Students were asked to fill the questionnaire after lectures in person.		Cross-sectional	Cross-sectional	The study was conducted between January and June 2016.	Personality traits, choice of medical specialty	Multiple traits	Preffered specialty	Croatian short version of the questionnaire IPIP Big-Five	No	Cronbach's alpha	0.79-0.93	Factorial validity	The first part included questions about the participants’ essential sociodemographic characteristics: age, grade point average (GPA) score, gender, past involvement in a scientific project, and the specialty they wish to pursue after graduation. The list of the specializations was taken from The European Union of Medical Specialists’ (UEMS) list and grouped in six fields	Grouped in multiple categories	We could not attribute the differences in personality traits to specialty preference. Medical students with higher scores on agreeableness and openness (intellect/imagination) scales were more inclined to psychiatric specialties, and more conscientiousness students preferred the anesthesiology and emergency medicine specialties.		No association between personality and choice of psychiatry.			Higher conscientiousness							MANCOVA	/	In further studies it would be better to include family medicine as a specialty preference to gain more accurate data for Croatia.	We questioned students from all six years of study, younger students presumably having little knowledge about the different specialties and what they entail. It is known that the specialty preferences may vary significantly from the beginning to the end of medical school. The specialties were grouped to the authors’ best ability, after consulting the literature and medical doctors from different …	The study was approved by the Ethical Committee of the Faculty of Medicine Osijek, and all participants gave written informed consent.
Personality factors and psychiatry specialty attraction	https://www.researchgate.net/publication/12002019_Personality_factors_and_psychiatry_specialty_attraction	Journal article	2001	In this article, we analyse the possible rapport between the determined trends of personality and the Psychiatry Specialty and we try determinate the existence of certain Profiles of Personality in the students who feel attracted by this specialty.	YES	No	Spain	Medical students	Second year of medical school	20	20	Convenient	Convenient	1484	1484	/		The data was collected in an anonymous survey on the sociodemographic characteristics, vocational interests and personality profile of the students. The vocational interests of the students were collected in an open question and recorded in writing when taking the test.		Cross-sectional	Cross-sectional	1988-89 to 1992-93	Sociodemographic characteristics, vocational interests and personality profile of the students.	Multiple traits	Preffered specialty	Cattell Test 16 PF	No	Internal consistency	0.50	Construct validity	The vocational interests of the students were collected in an open question and recorded in writing when taking the test.	Grouped in multiple categories	In conclusion, we can say that students who are more emotionally immature, sensitive and dependent, as well as more impulsive, unstable, disorderly tend to feel attracted to specialty of Psychiatry.		More emotionally immature, sensitive and dependent, more impulsive, unstable and disorderly.										t-Student Test.	/	/	/	/
Machiavellianism and medical career choices	https://journals.sagepub.com/doi/epdf/10.2466/pr0.1995.76.3.803	Journal article	1955	The purpose of this study was to investigate Machiavellianism of stu- dents in a private midwestern me&cal school as measured on the Mach V Scale.	YES	No	USA	Medical students	Junior and senior medical students	M age=35	35	Convenient	Convenient	238	238	0.31	31	Students were enrolled in a private medical school in St. Louis, Missouri. All female and male junior and senior medical students received research packets through their mailboxes at the medical library.		Cross-sectional	Cross-sectional	/	Medical career choices, age and Machiavellianism	Machiavellianism	Preffered specialty	Mach V Scale	No	Test-retest reliability	0.60	Face validity	A demographic sheet asked for the respondent's educational degree(s), gender, age, and choice of medlcal specialty.	Not specified	There were no significant differences between scores of medical students selecting psychiatry as compared with scores of those choosing medicine, surgery, or other clinical specialties.	Personality not predictive.	No association between personality and choice of psychiatry.										ANOVA	/	Additional research in Machiavellianism and medlcal career choice needs to be done with longitudinal studies to see if Machiavehanism changes with age and year in medical school.	This research contained areas that decreased chances for generalizability. The study involved a lunited population of junior and senior medical students from one private midwestern medical school. The large nonresponse rate remains typical of the medical profession. The issue of power vs service shows that these students do not complete a survey which does not directly affect patient care.	Institutional Review Board approval came from the University and Associate Dean of the medical school
Personality traits predict a medical student preference to pursue a career in surgery	https://educationforhealth.net//article.asp?issn=1357-6283;year=2017;volume=30;issue=3;spage=211;epage=214;aulast=Anna	Journal article	2017	In this study, we examined the impact of personality traits, assessed with the psychopathic personality inventory revised version (PPI-R), on medical students' likelihood of selecting a surgical specialty.	YES	No	Italy	Medical students	4th-year medical students	24.3 ± 2.1	24.3	Convenient	Convenient	360	360	0.93	93	Students were informed about the scope of the survey through e-mails and advertisements posted in the campus. At the end of a lecture, the survey was handled to the students in hardcopy. After additional information about the purpose and content of the survey, the students willing to participate were asked to read carefully a statement of consent. The survey was anonymous, all questionnaires were…		Cross-sectional	Cross-sectional	From January 2015 to April 2016	The survey included basic demographic (age and gender), grade point average (GPA, ranging from 18 to 30 in Italian medical schools), and students' intention to pursue a surgical residency (yes/no). Psychopathic personality traits.	Psychopathy	Intention for surgery residency	Psychopathic personality traits were assessed with the PPI-R.	No	Cronbach's alpha	Ranging from 0.78 to 0.9.	Factorial validity	The survey included students' intention to pursue a surgical residency (yes/no).	Multiple choice then categorized as binary	students aspiring to a surgical career exhibited higher PPI-R total score, self-centered impulsivity (SCI) factor score, Machiavellian egocentricity, social influence, and fearlessness content scale scores. Logistic regression showed that SCI score was a significant predictor for the likelihood of expressing interest toward a surgical career.												ANOVA	/	Although the results are notable, a replication of this study is necessary before one can generalize the findings and longitudinal studies should be encouraged to identify causal models.	First, the sample was drawn from a single medical school. In addition, the cross-sectional design does not allow conclusions with respect to causality and self-reported measures have the potential to result in inaccurate reporting. In spite of aforementioned limitations, there are noteworthy strengths to this study. This research was the first study known to assess psychopathic traits as a predic…	The study was approved by the Institutional Review Board of the University of the University of Messina.
The association between personality traits and specialty preference among medical students in Jordan	https://www.ncbi.nlm.nih.gov/pmc/articles/PMC7399462/	Journal article	2020	To assess the association between personality traits by the five-factor model and specialty choice preference among medical students and immediate medical graduates in Jordan and to identify if there were any significant differences in personality profiles between those planning to pursue different career pathways.	YES	No	Jordan	Medical students, graduates	Fifth- and sixth-year medical students and post-graduate internship doctors - graduates	The mean age of participants was 23.3 (± 1.2)	23.3	Convenient	Convenient	1012	1012	19.3%	19.3	This is a cross-sectional study including fifth- and sixth-year medical students and post-graduate internship doctors at five universities in Jordan. An online survey was used to collect data from participants.	Online	Cross-sectional	Cross-sectional	Data collection started in March 2020 and concluded in April 2020.	We collected information about the general characteristics of the participants, including; age, gender, university, academic year, nationality, and place of permanent residency. We used the Big Five Inventory–2 (BFI-2) to assess the personality traits of each participant.	Multiple traits	Place of residency	Big Five Inventory–2 (BFI-2)	Yes	Cronbach's alpha	Cronbach’s alpha (α) and ranged from acceptable to good; neuroticism (α =.84), conscientiousness (α =.83), extraversion (α =.80), agreeableness (α =.72) and openness (α = 0.64).	Factorial validity	Questions about the most preferred specialty, preference of clinical or basic medical sciences, preference to be a practicing or non-practicing medical doctor, and other factors that influence students in their specialty choice were asked. Basic medical sciences included fundamental health sciences that are taught to students early in medical school such as anatomy, biochemistry, cell biology, ge…	Multiple choice then categorized as binary	Medical students and fresh medical graduates with more extraversion and conscientiousness preferred to be practicing clinicians and were more likely to pursue their career in surgery-oriented specialties.	Higher extraversion and higher conscientiousness.			lower extraversion and conscientousness								ANOVA	/	More studies are encouraged to evaluate such factors and to assess which personalities succeed in each specialty rather than what personalities best match different specialties.	Our study is limited by its cross-sectional design as it does not deal with the possible future effect of medical specialty and work environment on personality. Other confounding factors may come into play when considering a future career direction in medicine such as academic interests, specialty lifestyle, future income, and perceived prestige.	Institutional ethical approval was obtained from the IRB committee at Jordan University Hospital
Intellectual, personality, and environmental factors in career specialty preferences	https://www.scopus.com/inward/record.uri?eid=2-s2.0-0015041878&partnerID=40&md5=493f06150e8873f20aec3a9d423103e5	Journal article	1971	Grouped 459 students entering 6 medical schools according to career choices: general practice, internal medicine, surgery, psychiatry, or undecided. Data were gathered from a group of tests including the Study of Values: A Scale for Measuring the Dominant Interests in Personality (SV); the Rokeach Dogmatism Scale; the Medical College Admission Test (MCAT); and an extensive biographical inventory.	YES	No	USA	Medical students	Students entering medical school	/		Convenient	Convenient	459	459	/		A national sample of 630 students entering 6 medical schools in 1967 was grouped on the basis of the students’ responses to the 2-part question from a biographical inventory.		Cross-sectional	Cross-sectional	1977	Values, attitudes, biographical background, and intellectual capacity, achievement and career specialty preference.	Multiple traits	Preffered specialty	The Rokeach Form E Dogmatism Scale	No	Reliability coefficient	0.68 to 0 .93	Criterion validity	2-part question from a bio- graphical inventory: (a) “To which type of medical career do you now think you will ultimately devote all or most of your time after internship?” and (b) “If primarily interested in a specialty, please specify.” Selected for study were 459 students making the following 5 choices: general practice; internal medicine, including pediatrics; surgery, including obstetrics; …	Grouped in multiple categories	No differences were found in values in dogmatism.												ANOVA	/	It will be important to observe how the presence or absence of specific values and attitude changes over the years relate to the final career choice.	/	/
Are Surgeons Born or Made? A Comparison of Personality Traits and Learning Styles Between Surgical Trainees and Medical Students	https://ovidsp.ovid.com/ovidweb.cgi?T=JS&CSC=Y&NEWS=N&PAGE=fulltext&D=med13&AN=27184178	Journal article	2016	This study compares the personality profiles and learning styles of surgical trainees with a cohort of medical students specifically intent on pursuing a surgical career.	YES	No	UK	Medical students and surgical trainees	Fourth or fifth year	/		Convenient	Convenient	53	53	1	100	Specifically, the cohort of medical students in this study had indicated a particular interest to pursue a future career in surgery. All students were in their fourth or fifth year of undergraduate study and undertaking a 1-year undergraduate surgical sciences degree.		Cross-sectional	Cross-sectional	/	Personality traits, learning styles	Multiple traits	Preffered specialty	International Personality Item Pool Big-Five Factor Marker (FFM)	No	Cronbach's alpha	0.82-0.90	Factorial validity	Students undertaking a 1-year undergraduate surgical sciences degree.	Public database	The high conscientiousness, agreeableness, and openness to new experiences combined with relatively lower levels of neuroticism	The high conscientiousness, agreeableness, and openness to new experiences combined with relatively lower levels of neuroticism											Descriptive statistics	/	Future work should explore why students with the personality traits and learning style preferences (especially visual) described earlier are drawn to surgery.	The results of this study may have a narrow generalizability because of the small numbers of students who are intent upon following a career in surgery, although it does still provide interesting insights into surgical attributes. Finally, in this article, we did not analyze for differences in gender, a factor known to affect personality traits.27 Likewise, it may also be the case that the result…	/
The relative effectiveness of personality and academic measures in the prediction of psychiatry or nonpsychiatry medical specialty preferences	https://search.ebscohost.com/login.aspx?direct=true&db=psyh&AN=1984-21517-001&site=ehost-live	Journal article	1982	Determined which of several personality, mood state, and academic measures were able to predict an interest in psychiatry specialization among third-yr medical students.	YES	No	USA	Medical students	Third-year medical students	/		Convenient	Convenient	340	340	/		Students at the Medical University of South Carolina take an eight-week core psychiatry clinical rotation during their junior year. The core rotation consists of supervised patient care and a multimedia programmed self-instruction course in basic psychiatry. Prior to and after the rotation, students who agreed to participate in the research project were given a battery of psychological tests and …		Cross- sectional	Cross-sectional	Completed data were obtained students who rotated through psychiatry between 1973 and 1978.	Personality, mood state, academic measures, an interest in psychiatry specialization	Multiple traits	Intention of psychiatry specialization	Rotter's Internal-External Locus of Control (I-E Scale), The Profile of Mood States Scale (POMS),The Dogmatism Scale (D-Scale), The State-Trait Anxiety Inventory Form X-2 (STAI)	No	STAI - reliability coefficient, POMS: Cronbach's alpha; Dogmatism scale: split-half coefficient; I-E scale: Test-retest reliability	STAI :The values for reliability coefficients ranged between 0.26 and 0.68 for state anxiety and between 0.76 and 0.86 for trait anxiety; POMS: 0.63 to 0.96; Dogmatism scale: 0.79; I-E scale: 0.61;	STAI: Factorial validity, POMS: Confirmatory factor analysis, Dogmatism scale: factor validity; I-E scale: factor analysis,	Questionnaires regarding background information and specialty preference.	Questionnaire	In conclusion, with the combination of personality and academic measures that were used in this study, it appears that the best set of predictors to classify students into two groups, those interested in a psychiatry specialty and those interested in other special ties, would be a combination of three POMS sub scales and the Trait Anxiety measure from the STAI. These four measures in combination …		Higher anxiety and higher anger, tension nd confusion.										Stepwise discriminant analysis	/	/	The ability of these measures to predict final specialty choice is not known, but a study to determine the relationship of junior year specialty preference with final choice is currently underway. Also ongoing is a study to determine if psychological and academic measures can successfully predict final specialty choice.	/
A multivariate analysis of personality, values and expectations as correlates of career aspirations of final year medical students	https://www.scopus.com/inward/record.uri?eid=2-s2.0-78349308577&doi=10.1007%2fs10775-010-9182-z&partnerID=40&md5=d0a347fd0a69532cb3bb2eb93e1efe60	Journal article	2010	This study reports on the career intentions of 179 final year medical students who completed an online survey that included measures of personality, values, professional and lifestyle expectations, and well-being.	YES	No	Australia	Medical students	Final year students	Between 21 and 49 years (M = 26.18, SD = 4.18)	26.18	Convenient	Convenient	179	179	0.18	18	Participants were informed of the project through posters and leaflets distributed through the medical schools, and completed the survey online.	Online	Cross-sectional	Cross-sectional	/	Specialty choice, personality, values, professional and lifestyle expectations, and well-being	Multiple traits	Preffered specialty	Mini-International Personality Item Pool (Mini-IPIP)	Yes	The internal reliability coefficients	The internal reliability coefficients for the current study were .80 (E), .78 (N), .69 (I), .66 (C) and .65 (A).	Criterion validity	Students were asked to indicate, given the current stage of their training, their preferred medical specialty, practice location and hours of work. For preferred medical specialty, students could choose from a list of 19 pathways (e.g., general practitioner, emergency medicine).	Grouped in multiple categories	The study also found a relationship between choosing a primary care specialty and the personality trait of agreeableness.										higher agereableness		Multinomial logistic regression	/	Future studies need to replicate the findings in other populations, and would benefit from taking a developmental perspective to examine how the influences on choice change over the medical training period	In addition to the response rate limiting generalizability of the study’s findings, the study also was limited by its cross-sectional nature and being conducted in a single country	Ethics approval was provided by the authors’ and each participating university’s ethics committee. The study was funded by the Australian Research Council.
Personality influence in the predilection by the different specialties among medical students	https://www.researchgate.net/publication/288168155_Personality_influence_in_the_predilection_by_the_different_specialties_in_the_medical_students	Journal article	2003	We study the association between personality traits and election of specialty among medical students.	YES	No	Spain	Medical students	Second year of medical school	20	20	Convenient	Convenient	1484	1484	/		The data was collected in an anonymous survey on the sociodemographic characteristics, vocational interests and personality profile of the students. The vocational interests of the students were collected in an open question and recorded in writing when taking the test.		Cross-sectional	Cross-sectional	1988-93	Sociodemographic characteristics, vocational interests and personality profile of the students.	Multiple traits		Cattell Test 16 PF	No	Internal consistency	0.50	Construct validity	The vocational interests of the students were collected in an open question and recorded in writing when taking the test.The vocational interests of the students are grouped in eight large groups of specialties: 1. General surgery and its subspecialties.2. General Medicine and Internal Medicine with its subspecialties 3. Gynecology and Obstetrics. 4. Pediatrics 5. Psychiatry 6. Traumatology, 7.Se…	Grouped in multiple categories	The results appoint about the existence of an association between certain personality variables and the preference for specific specialities. Compared with the rest of the students, those who preferred the specialities of Pediatrics, Gynecology and Sensorial Specialties (including Dermatology, Ophthalmology, Otorhinolaryngology and Odontology) tended to be "effective" (A+), "trusted" (L-) and "pr…	hard and favoured "practices"	sensible and imaginative	Personality not predictive			(A+), "trusted" (L-) and "practices" (M-)			(A+), "trusted" (L-) and "practices" (M-)			Discriminant analysis	/	/	/	/
Elección de una especialidad Médica-Quirúrgica: factores que intervienen = Election of a medical versus surgical speciality: The personality influence	https://search.ebscohost.com/login.aspx?direct=true&db=psyh&AN=2002-01458-001&site=ehost-live	Journal article	2002	In this article we try to determine the possible existence of differentiated personality profiles in students who feel attracted to each Medical Specialty as opposed to a Surgical specialty.	YES	No	Spain	Medical students	Second year of medical school	20		Convenient	Convenient	1484	1484	/		The data was collected in an anonymous survey on the sociodemographic characteristics, vocational interests and personality profile of the students. The vocational interests of the students were collected in an open question and recorded in writing when taking the test.		Cross-sectional	Cross-sectional	1988-93	Sociodemographic characteristics, vocational interests and personality profile of the students.		Preffered specialty	Cattell Test 16 PF	No	Internal consistency	0.50	Construct validity	The vocational interests of the students were collected in an open question and recorded in writing when taking the test.The vocational interests of the students are grouped in surgical and medical specialties specialties	Multiple choice then categorized as binary	The students who chose a "medical speciality" trend to be more "tender-minded, sensitive..." (I+), "trusting" (L-) and "shrewd, astute, calculating..." (N+) and who preferred a "surgical speciality" more "impulsive, happy-go-lucky, enthusiastic..." (F+) and "strong minded, self-reliant..." (I-). Conclusions: The results of our work seem confirm the existence of different traits of personality in …	Impulsiveness, enthusiastic, self-reliance.			"tender-minded, sensitive..." (I+), "trusting" (L-) and "shrewd, astute, calculating..." (N+)								Logistic reggresion	/	/	/	/
Personal characteristics of students choosing different types of medical careers	https://journals.lww.com/academicmedicine/citation/1964/03000/personal_characteristics_of_students_choosing.3.aspx	Journal article	1964		YES	No	USA	Students at the end of their first year or internship training,	Medical graduates	/		Convenient	Convenient	5 groups, each more than 100 members		/		Measurements in each of these dimensions were made at the time the students entered medical school.		Longitudinal	Longitudinal	Fall of 1956	Scholastic aptitude, interest and personality characteristics, and bio- graphical histories.	Multiple traits	Preffered specialty	These instruments were the Allport-Vernon-Lindzey Study of Values, the Edwards Personal Preference Schedule, and the Strong Vocational Interest Blank	No	Split-half reliability	Split-half reliability of the whole test, and adjusted the split-half reliability of obedience to 0.56; the others were increased to 0.64 or higher.	Construct validation	To answer this question we looked at five groups of individuals who, at the end of their first year of internship training, indicated that they were planning to enter one of the following careers: general practice, full-time specialty practice in internal medicine, full-time speciality practice in surgery, part-time specialty practice plus research and teaching in medicine, and part-time specialt…	Grouped in multiple categories	Students who choose general practice careers do not have as great a need to exercise leadership as their classmates, who choose full-time specialty practice or part-time academic careers.										lower need to excercise leadership		ANOVA?	/	The study reported here has only scratched the surface of the career choice question; it is only suggestive of the kind of research that can and should be done in individual medical schools, and that should be repeated periodically on a national basis. When this is done, some of our conclusions will be replaced by more valid ones.	/	/
Psychiatry as a career choice among medical students: a cross-sectional study examining school-related and non-school factors	https://www.ncbi.nlm.nih.gov/pmc/articles/PMC6104786/	Journal article	2018	The study aimed to examine how premedical and intramedical school factors, perception of career aspects, attitudes towards psychiatry, stigma towards mental illness and personality traits may affect the likelihood of psychiatry as a career choice	YES	No	Singapore	Medical students	One undergraduate and one graduate medical school	22.4 ± 3.06	22.4	Convenient	Convenient	502	502	/		All students enrolled in two of the medical schools (one undergraduate and one graduate medical school) in Singapore were invited to take part in a web-based survey administered in the English language via school email.		Cross-sectional	Cross-sectional	/	Premedical and intramedical school factors, perception of career aspects, attitudes towards psychiatry, stigma towards mental illness and personality traits, likelihood of psychiatry as a career choice.	Multiple traits	Intention of psychiatry specialization	Mini-International Personality Item Pool (mini-IPIP)	No	Cronbach's alpha	0.62-0.78	Factorial validity	Participants were first asked to rate their likelihood of a career in various specialties—paediatrics, radiography, general practice/primary care, clinical laboratory sciences, anaesthetics, obstetrics and gynaecology, accident and emergency medicine, surgery, psychiatry and general internal medicine—before proceeding to the remaining questionnaire.	Questionnaire	Among the self-rated personality traits, only agreeableness and neuroticism were found to be significant factors associated with choosing psychiatry as a career on the mini-IPIP. Those who were unlikely to choose psychiatry scored significantly lower in these two personality traits.		Higher agreeableness and higher neuroticism.										t-test	/	The lack of qualitative data may have also limited our understanding of how these students were being influenced by their contact with junior clinicians and trusted doctor/nurse, along with the larger-scale cultural issues that might affect their decision to specialise in psychiatry. Furthermore, the current study only looked at medical students’ likelihood of choosing psychiatry as career choice…	Cross-sectional study design limits the ability to draw causal conclusions.	The study was approved by the ethics committee of the Domain Specific Review Board of the National Healthcare Group, Singapore.
Personality of medical students declaring surgical specialty choice in the context of prospective medical practice style]	https://www.researchgate.net/publication/332818359_Personality_of_medical_students_declaring_surgical_specialty_choice_in_the_context_of_prospective_medical_practice_style	Journal article	2015	The research aims at verifying the hypothesis that a given personal-ity constellation directs the choice of surgery as a prospective specialty made by medical students, as well as allows predicting the style of future vocational practice, characterized by dominant instrumental activities, with little emphasis on affective medical actions, typical for technique-oriented specialties.	YES	No	Poland	Medical students	Fourth year	M=23.19, SD=0.78	23.19	Convenient	Convenient	234	234	0.63	63	The study involved a total of students of fourth year of medical studies at Medical University of Lublin.		Cross-sectional	Cross-sectional	The research was conducted over two years, in the academic year 2012/2013 and 2013/2014	Specialty choice: surgical specialty and person-oriented specialties	Multiple traits	Intention for surgery residency	Five -Factor Model (FFM	No	Cronbach's alpha	0 .41 to 0.67	Convergent validity	The respondents most often indicated surgery as the preferred path of professional development: in this group forming the criterion group (N=93). For the needs of the present study, people who preferred the following specializations were included in the control group: paediatrics, psychiatry, internal medicine and family medicine.	Multiple choice then categorized as binary	The personality constellation of future surgical adepts seems to be a coherent and strong predictor of the style of medical practice characteristic of surgery, characterized by a strong biotechnical orientation, and in the interpersonal layer, a predisposition to build paternalistic relationships with patients. The personality of future surgeons basically corresponds to the functional requirement…	Strong biotechincal orientation, predisposition to build paternalistic relationship with patients.											Multivariate logistic regression shows	/	It would be interesting to determine whether similar results could be obtained in other cultural contexts. It would be especially interesting to verify the thesis about the leading meaning of the 'self-strengthening' metavalue and personality traits (low agreeableness, low neuroticism) as predictors of the choice of specialization in surgery, associated with the style of medical practice specific…	They are primarily a consequence of the fact that the analyzed results were obtained in the study of a sample of students from one medical university. Another limitation of the research is the fact that the sample includes students declaring the choice of surgery as a path of professional development, and not residents already implementing the preferred scenario of obtaining medical qualification…	/
Different but similar: personality traits of surgeons and internists-results of a cross-sectional observational study	https://www.researchgate.net/publication/326257584_Different_but_similar_Personality_traits_of_surgeons_and_internists_-_Results_of_a_cross-sectional_observational_study	Journal article	2018	Medical practice may attract and possibly enhance distinct personality profiles. We set out to describe the personality profiles of surgical and medical specialties focusing on board-certified physicians.	YES	No	Austria, Belgium, France, Canada, Germany and Switzerland	Medical students and physicians	Board-certified physician, resident or medical student	/		Convenient	Convenient	1350 medical students, 2345 board-certified physicians, 1453 residents	1350	/		Online survey containing the Ten-Item Personality Inventory (TIPI), an internationally validated measure of the Five Factor Model of personality dimensions, distributed to board-certified physicians, residents and medical students in several European countries and Canada.	Online	cross-sectional observational study	Cross-sectional	Data were collected from 12 February 2016 to 12 May 2016.	The outcome variables of interest were the age-adjusted and sex-adjusted z-scores of each of the FFM personality traits. The grouping variables were being a physician or not (H1) and being a surgically or medically orientated physician (H2).	Multiple traits	Preffered specialty (technique or patient oriented)	Ten-Item Personality Inventory (TIPI)	No	Cronbach's alpha	0.51	Convergent validity	The survey collected the respondent age, sex, primary language, educational level (board-certified physician, resident or medical student) as well as the (intended) medical specialty. The grouping variables were being a physician or not (H1) and being a surgically or medically orientated physician (H2).	Multiple choice then categorized as binary	Between specialties, moderate differences exist: compared with medical doctors, on average, surgeons show lower levels of neuroticism, extraversion and openness to experience, while there is no significant difference in agreeableness and conscientiousness (figure 3). These differences replicate across residents as well as medical students.	Lower neuroticism, extraversion and openess to experience.											MANOVA	/	In addition, in established medical practitioners, a better understanding of predominant personality traits within different disciplines could be helpful for interdisciplinary teamwork and patient care by stimulating self-reflection and professional development.	One critical aspect of the interpretation is the assignment of various specialties to the ‘surgical’ and ‘medical’ fields. When the analyses of our study including various specialties, resulting in larger groups, were repeated on very strictly selected but small samples of unequivocal surgical and medical specialties (online supplementary table 2), the findings were reproduced despite the concurr…	The study was submitted to the institutional review board of the Canton St. Gallen, Switzerland (EKSG 16/020) and the ‘Comité d’Éthique Hospitalo-Facultaire Universitaire de Liège’ (2016/74). Both estimated that it did not fall under the legislation for research involving human beings and that the collected anonymous data did not require any consent beyond the deliberate participation.
Myers-Briggs type and medical specialty choice: a new look at an old question	https://edisciplinas.usp.br/pluginfile.php/4678141/mod_folder/content/0/Myers%20Briggs%20Type%20and%20Medical%20Specialty%20Choice%20A%20New%20Look%20at%20an%20Old%20Question%20%281%29.pdf	Journal article	2009	To determine (a) changes in MBTI profiles of medical students over time, (b) differences between the profiles of men and women and the effects of the increased number of women in medical school, (c) possible associations between type and career choices, and (d) possible type differences of graduates selecting primary care and specialties.	YES	No	Canada, USA	Medical students	Graduates	/		Convenient	Convenient	3.987	3987	0.49	49	In spring 1994, all U.S. and Canadian medical schools were surveyed by mail to determine (a) if the MBTI was being used, and, if so, (b) years for which data had been collected, and (c) willingness to share data on type and specialty choice of graduates. At one author’s school (Louisiana State University School of Medicine, New Orleans), the type indicator is introduced each year as part of fresh…		Retrospective and descriptive study seeks to determine	Longitudinal	In spring 1994	Records from each school comprised graduation year, gender, MBTI type, and medical specialty at the time of Match.	Multiple traits	Preffered specialty	MBTI	No	Cronbach's alpha	0.819	Exploratory Factor Analysis	The time seemed propitious to repeat the original study by collecting data from many schools over a broad geographical area and relating MBTI with specialty choice at Match (residency obtained through the Early Specialty Match, the Military Match, or the National Residency Matching Program).	Public database	In this study, women were more likely than men to choose primary care specialties, as were those with preference for introversion and feeling. Of those graduates who selected primary care, only feeling types chose Family Medicine more often than thinking types. Of those who selected nonprimary care, there was a higher proportion of male, extraverts, and thinking types in the surgical specialties.	Extraversion and thinking types.									Feeling types, higher introversion		Linear regression	/	Ideally, to look at medical specialty and type, an analysis of physicians in practice would yield more accurate data. Yet, it is known that residents and physicians who change specialties are far more likely to move into an area in which their type is more prevalent than it was in their initial choice. Thus, one would expect that the results reported here would be strengthened by examining physic…	First, although the sample is relatively large and comes from a broad range of geographic areas and a mix of public and private institutions, there is the possibility that it is not fully representative. The general consistency with previous studies would argue against this, but it cannot be ruled out. Second, in spite of a suggestion that preferences may change during medical training,9 there is…	/
Personality and values as predictors of medical specialty choice	https://www.scopus.com/inward/record.uri?eid=2-s2.0-79951876759&doi=10.1016%2fj.jvb.2010.09.006&partnerID=40&md5=ddf81cf249d56f9caeadc0db83f8d2da	Journal article	2011	We aimed to advance a germinal line of inquiry that addresses this gap by separately and simultaneously examining personality traits and physician work values to predict medical specialty choice.	YES	No	USA	Medical students	First-year medical students, post-graduates	Average age of 22 years	22	Convenient	Convenient	244	244	0.72	72	Between 2006 and 2008		Longitudinal	Longitudinal	Measures were administered in a large-group setting. Upon their subsequent graduation from medical school, their actual specialty choices were obtained from the National Resident Matching Program (NRMP) data. The NRMP is a private, not-for-profit corporation established in 1952 to provide a uniform date of appointment to positions in graduate medical education in the United States.	Personality, work values, medical specialty choice	Multiple traits	Preffered specialty	16 Personality Factor Questionnaire Fifth Edition	No	Cronbach's alpha	Range from 0.68 to 0.87		Upon their subsequent graduation from medical school, their actual specialty choices were obtained from the National Resident Matching Program (NRMP) data. The NRMP is a private, not-for-profit corporation established in 1952 to provide a uniform date of appointment to positions in graduate medical education in the United States. Students were then grouped by person-oriented or techniqueoriented …	Multiple choice then categorized as binary	Results indicated that first-year medical students who entered person-oriented specialties tend to be more sensitive than those who entered technique-oriented specialties. Medical students who entered person-oriented specialties also tended to display more warmth than those entering techniqueoriented specialties. Additionally, those who elected to enter person-oriented specialties tended to be mo…	Less sensitive, less warm, less rule counscious, more dominant, vigilant and tense.			More sensitive, warm, rule conscious, less dominant, vigilant and tense								Discriminant analysis	For this sample, discriminant analysis identified seven personality traits with structure matrix correlations equaling .33 or greater (Tabachnick & Fidell, 2007) and that maximized separation between the two groups: Sensitivity, Dominance, Warmth, Rule-consciousness, Tension, Vigilance, and Apprehension	Future research regarding personality traits and physician work values could examine how these domains contribute to predicting specialty choice and physician satisfaction and retention. First, future research should investigate the predictive utility of personality traits and physician work values combined with interest assessment contextualized for medical practice (Richard, 2005). As suggested…	First, results are limited to first-year medical students and may not be generalizable to medical students at more advanced levels of their medical education. A different pattern of results may have emerged had we used samples of participants across the continuum of medical school training rather than just students in their first year. Additionally, data were collected from a single medical schoo…	With institutional review board approval
Personality correlates of a career interest in psychiatry	https://ovidsp.ovid.com/ovidweb.cgi?T=JS&CSC=Y&NEWS=N&PAGE=fulltext&D=med1&AN=5778198	Journal article	1969	This investigation deals with the personality differences found in students according to their positive or negative attitude to psychiatry.	YES	No	Scotland/UK	Medical students	Fifth year medical students	/		Convenient	Convenient	403	403	/		1963, 1964 and 1965		Cross-sectional	Cross-sectional	The entire classes of fifth year medical students at the University of Edinburgh in 1963, 1964 and 1965 were studied. At the start of the psychiatry course each student (except for two who refused) completed four personality inventories. On two occasions, at the beginning and again at the end of the psychiatry course, students answered questions about their attitude to psychiatry as a future care…	Personality Factors, Teaching Method, Physical v. Psychological Orientation, Psychiatric Career Preference	Extraversion	Intention of psychiatry specialization	The Extraversion scale of the Maudsley Personality Inventory; The Neuroticism scale of the Maudsley Personality Inventory; The Complexity scale - OPI; Thinking-introversion	No		Maudsley: 0.74 and .81	Maudsley: construct validity	On two occasions, at the beginning and again at the end of the psychiatry course, students answered questions about their attitude to psychiatry as a future career. A	Questionnaire	The most important of the four personality dimensions tested in relation to psychiatric career attitude is reflectiveness ; the students who favour abstract ideas are positive, and the students who prefer ideas with practical application are negative about a psychiatric career. Complexity, capacity to tolerate am biguities, is also a correlate of a positive psychiatric career attitude. These rela…		Favouring abstract ideas, complexity, capacity to tolerate ambiguities are predictive for psychiatry.										A multiple regression analysis (	The multiple correlation of Psychiatric Career Preference before instruction with the set of personality variables was o â€˜¿289. There is, therefore, a significant association before students are taught psychiatry between personality factors and expression of career choice (F4,370 = 8 427 ; p< .001). The percentage relative weights (Ezekiel, i@Ã§) of the four tests separately is as follows : Ext…	Moreover, determinants other than personality factors influence doctors to become psychiatrists, and need to be explored.	/	/
Young Doctors Aiming to Enter Different Specialties	https://www.ncbi.nlm.nih.gov/pmc/articles/PMC1983567/	Journal article	1969	Specialty preferences were explored in relaSution to personality, sex, and examiation performance of recent graduates at Edinburgh.	YES	No	Scotland	Medical student	Second and third year of medical school	/				120	120	0.83	83	A postal questionary was sent in 1966 to the young doctors		Cross-sectional	Cross-sectional	The total sample was composed as follows: (1) All doctors who had been second-year Edinburgh medical students in 1961 and were citizens of the United Kingdom. They had registered as medical practitioners by December 1965 ; (2) A 50% random sample of doctors who had been third-year Edinburgh medical students in 1961 and were citizens of the United Kingdom. They had registered by December 1964.	Personality traits. academic records, choice of career	Extraversion	Preffered specialty	The Extraversion scale of the Maudsley Personality Inventory; The Neuroticism scale of the Maudsley Personality Inventory; The Complexity scale - OPI; Thinking-introversion	No	?	Maudsley: 0.74 and .82	Maudsley: construct validity	A postal questionary was sent in 1966 to the young doctors in the sample inquiring inter alia about the following: (1) specialty choice; (2) firmness of specialty choice- (a) definitely decided, (b) inclinations towards certain work, (c) decided against some kinds of work, (d) quite undecided; (3) reading habits-(a) seldom or never, (b) one hour weekly, (c) one hour daily, (d) more than one hour …	Questionnaire	Among young doctors as a group, and also within specialty subgroups, doctors of contrasting personality type are found. Even among potential surgeons, for example, who tend to be homogeneously impulsive, sociable, and stable emotionally, the more sociable surgeons tend to tolerate uncertainties better than the less sociable; the latter tend to strive for certainties. Simple personality classifica…	impulsivity, extraversion and low neuroticism.											Correlation	/	/	/	/
Medical career choice and practice location: Early factors predicting course completion, career choice and practice location	https://www.scopus.com/inward/record.uri?eid=2-s2.0-1642278699&doi=10.1046%2fj.1365-2923.2004.01762.x&partnerID=40&md5=60ae8b113c600472cdedb09af09839ec	Journal article	2004	The overall aim of the study was to identify the factors that best predict medical career choice and practice location.	YES	No	Australia	Medical student	6-year undergraduate	18	18	Convenient	Convenient	229	229	The response rates were 94% for cohort 1 and 97% for cohort 2.	95.5	The first cohort was recruited at the start of the study because a new curriculum was being introduced in 1984. There were no differences in the selection processes used or in the curriculum studied between the 2 cohorts. The final data collection on career choice was completed in 1998.		A longitudinal, cohort study	Longitudinal	The first cohort was recruited at the start of the study because a new curriculum was being introduced in 1984. There were no differences in the selection processes used or in the curriculum studied between the 2 cohorts. The final data collection on career choice was completed in 1998.	Data concerning the students’ sociodemographic backgrounds, admission scores and personality characteristics were collected in Year 1. Regression analyses were performed to identify the student characteristics that best predicted course completion, a choice of general practice 4 years after graduation and a rural location of practice.	Multiple traits	Choice of general practice	Form A of then Cattell 16 Personality Factor Questionnaire (16PF), and Questionnaire 2, which measured personal characteristics and Framingham Study Type A behaviour.	No	16 PF: Cronbach's alpha	16 PF: Range from 0.68 to 0.87		In Year 1 the students were given a set of questionnaires designed to cover possible factors relevant to predicting career choice and location. Questionnaire 1 consisted of questions on sociodemographic and background factors, attitude and opinion scales, career expectations and intentions, as well as questions on school performance.	Questionnaire	Predictive factors for specialisation were being more _x0001_abstract in their thinking and more _x0001_conscientious and _x0001_rulebound.												Logistic reggresion	/	/	/	/
The specialty choices of graduates from Brighton and Sussex Medical School: A longitudinal cohort study	https://www.researchgate.net/publication/273701346_The_specialty_choices_of_graduates_from_Brighton_and_Sussex_Medical_School_A_longitudinal_cohort_study	Journal article	2015	This study examined when doctors in this new system make specialty choices,which factors influence choices, and whether doctors who choose a specialty they were interested in at medical schoolare more confident in their choice than those doctors whose interests change post-graduation	YES	No	UK	Medical students and graduates	Students in their penultimate year and two years later	The age range was 24 to 41 years, median 25	25	Convenient	Convenient	105	105	0.5	50	Students at Brighton and Sussex Medical School (BSMS) completed a formative career planning exercise in which they wrote the names of two specialities they were interested in as a future career. In December 2009 and 2010 these students, now graduates, were emailed an invitation to complete an online questionnaire.	Online	A longitudinal cohort study	Longitudinal	In 2007 and 2008 and in December 2009 and 2010	Specialty interest, actual specialty chosen, confidence, influence of perceptions of the specialty and experiences on choice, satisfaction with medicine, personality, self-efficacy, and demographics	Multiple traits	Preffered spacialty and place of residency	NEO-FFI	No	Cronbach's alpha	0 .86 to 0.90	Factorial validity	The questionnaire measured which specialties participants had applied for, their preferred choice, their confidence that they would be successful in their preferred choice, and their confidence that their preferred choice was right for them.	Questionnaire	Respondents who chose acute care were significantly more extroverted than those who chose medical specialties, psychiatry, and general practice.		Lower extraversion than acute care.										Continuous variables (confidence, personality, general self-efficacy, perceptions of the specialty): bootstrapped independent t-tests and one-way ANOVAs, Mann Whitney U and Kruskal Wallis tests were used to compare groups.	/	Future research could investigate the impact of career planning interventions at medical school by following up doctors who had received such interventions with those who had not, and looking at whether stability of choice from medical school to post-foundation training relates to success, both psychological and in terms of performance.	/	Ethical approval for the study was granted by the UCL Ethics Committee (ref: 0511/004 and 0511/005).
The association between Myers-Briggs Type Indicator and Psychiatry as the specialty choice	https://www.ncbi.nlm.nih.gov/pmc/articles/PMC4746054/	Journal article	2016	The purpose of this pilot study is to examine the association between Myers-Briggs Type Indicator (MBTI) and prospective psychiatry residents.	YES	No	USA	Medical students	Medical students	/		Convenient	Convenient	835	835	Sixty-three percent of the schools responded to the survey and 61% of these medical schools (N=46) reported using the MBTI.	61	In 2011, the Association of American Medical Colleges (AAMC) surveyed all M.D. medical schools in the US to determine if any personality measures were administered to their medical students.These forty-six medical schools were contacted and asked to participate in this study.		Cross-sectional	Cross-sectional	We collected data between January 1-May 31, 2014	Date of MBTI administration, academic year, MBTI form/version, residency match information (medical specialty, type of residency training program, academic or community-based) and student demographic information (sex, age, race/ethnicity).	Multiple traits	Place of residency	MBTI	No	Cronbach's alpha	0.819	Exploratory Factor Analysis	Data were collected and an aggregated list was compiled that included the following information: date of MBTI administration, academic year, MBTI form/version, residency match information and student demographic information.	Questionnaire	Aspiring psychiatrists showed preferences of Introversion over Extraversion, Intuition over Sensing, Judging over Perceiving and no preference for Thinking vs Feeling.		Introversion, intuition, judging as significant predictors.										Relative risk ratio	/	Further analyses may elicit more accurate information regarding the personality profile of prospective psychiatry residents.	Due to small sample size, it is difficult to extrapolate the findings.	The research project is not considered to be human subjects research. This research was considered to be “Not Human Subjects Research” per IRB Pro00031551 on 2/20/2014. The study has been approved through the PHARR process at Palmetto Health on 2/21/2014.
Medical specialty choice and personality: I Initial results and predictions	https://search.ebscohost.com/login.aspx?direct=true&db=psyh&AN=1969-11220-001&site=ehost-live	Journal article	1969	The general hypothesis is a significant correlation between specific attributes of personality and specific specialty choice,	YES	No	USA	Medical students	Freshman medical students	/		Convenient	Convenient	190	190	/		As part of the freshman psychiatry course taken in the medical school,		Longitudinal	Longitudinal	1968	personality, specialty choice	Multiple traits	Preffered specialty	Edwards Personality Preference Schedule (EPPS) R	No	Split-half reliability	We calculated the split-half reliability of the whole test, and adjusted the split-half reliability of obedience to 0.56; the others were increased to 0.64 or higher.	Construct validation	A follow-up questionnaire in the senior year of medical school and also postresidency, asking about changes in attitude, major life changes, and degree of certainty of spe¬ cialty choice was distributed and returned to the research team. A ten-year follow-up by questionnaire, asking questions about significant life changes and current specialty choice was sent to all members of the experimental p…	Questionnaire	Those students in "people-oriented" specialties and activities usually reflect personality needs relating more to affiliative desires and helping-out interests and were evaluated and observed to be more comfortable with people. Those students in specialties where involvement with others is more minimal (technique oriented), had needs reflecting other orientations, such as, being exhibitionistic, …				Affilative personality and helping out interests.								Factor analysis	/	That findings of some clarity emerged in spite of this ponder¬ ous experimental design is considered a pos¬ itive sign that with a less complex design, the results might have been even more de¬ finitive.	In retrospect, a self-criticism is that too much data were collected, and the resulting design incorporated too many modalities of data and levels of analysis.	/
Personality profiles and specialty choices of students from two medical school classes	https://ovidsp.ovid.com/ovidweb.cgi?T=JS&CSC=Y&NEWS=N&PAGE=fulltext&D=med3&AN=2025361	Journal article	1911	Reexamine the relationship between a student's personality and his or her chosen medical specialty.	YES	No	USA	Medical students	Medical students	22.56-24.41		Convenient	Convenient	199	199	Participation over as many as six assessments ranged from 73% to 96% of each class.		In the mid-1980s		Longitudinal	Longitudinal	In the mid-1980s, the authors assessed two consecutive classes of medical school students (120 in each class) on 15 personality measures throughout their four years; usable data were obtained for 199 of the students. The students' specialty choices upon graduation were obtained from the results of the National Resident Matching Program,	Social network magnitude Beck depression (orientation) Beck depression (end of year 1), Neuroticism Extroversion Locus of control Confidence Social anxiety Public self-consciousness Tolerance for ambiguity Power motivation Intimacy motivation Masculinity, Femininity. Specialty choice	Multiple traits	Place of residency	The Personal Attributes Ques­tionnaire: masculinity and femininity scale, The Neuroticism and Extrover­sion scales of the Eysenck Personal­ity Inventory, Tolerance for ambiguity	No	EPQ: Cronbach's alpha, PAQ: Cronbach's alpha, Tolerance for ambiguity: split half	EPQ: For the combined scales they run from 0'85 to 0'95; for the separate scales' they run from 0'74 to 0'91. PAQ: masculinity-scale: 0.77; femininity-scale: 0.84, Tolerance for ambiguity:0 .64 to 0.86?	EPQ, PAQ: factorial validity, Tolerance for ambiguity?	The students' specialty choices upon graduation were obtained from the results of the National Resident Matching Program, and were classified as follows: internal medicine, surgery, family practice, pediatrics, psychiatry, obstetrics-gynecology, and hospital-based specialties	Grouped in multiple categories	The students who were entering in­ternal medicine had few psychological features that distinguished them from their colleagues in other fields. They tended not to be anxiety-prone and were relatively low in intimacy moti­vation (i.e., the preference for experi­ences of warm, close, and communi­cative exchange with others). Hospital-based specialities: They preferred and worked better in structure…	highly aggressive and tough-minded (mascu­linity-femininity), competitive, inde­ pendent, and dominant (masculinity).	Introversion.	Not anxiety prone and low in intimacy motivation	(low tolerance for ambiguity)		anxiety-prone (neuroticism), uncom­fortable around others (social anxi­ety), very concerned about appear­ances and making a good impression (public self-consciousness), and low in aggression, high in emotional vul­nerability (masculinity-femininity)			external loci of control, scored high on warmth and helpfulness (femininity), and were relatively low on the masculine traits of competitiveness, confidence, and independence. They were also the most extraverted or sociable of all the groups studied, unlike the stu­ dents entering any other specialty			t-tests and discriminant function analyses	/	Perhaps the next round of research in this area can investigate more precisely how these personality constructs contribute to not only the selection but also the practice of these specialties.	Larger samples would be necessary for cross-validating pur­poses, and, given the magnitude of the task of data collection, such sam­ples are not likely to be forthcoming	/
Authoritarianism and Machiavellianism among medical students.	https://journals.lww.com/academicmedicine/Abstract/1965/11000/Authoritarianism_and_Machiavellianism_among.10.aspx	Journal article	1965		YES	No	USA		Medical students	/		Convenient	Convenient	2548	2548	0.9	90	A sample of 2,548 white male medical students, representing about 90 per cent of the student body of S medical schools in different regions of the country, completed a self-administered questionnaire in connection with a study of medical career patterns reported elsewhere.		Cross-sectional	Cross-sectional	/	Authoritarianism, machiavellianism, medical specialty choice, socioeconomic status, and religious affiliation. and the size of the home town of the respondents	Multiple traits	Preffered specialty	The California authoritarian (F) scale, Christie's Machiavellian scale (Mach IV)	No	F scale - splithalf, Mach IV - test-retest (pearson)	F scale - 0.90, Mach IV - 0.82	F scale - Factorial validity, Mach IV - (no) construct validity	One question inquired about the field of medicine the respondent intended to enter, while an­ other question asked about the field of medicine in which he would be most interested in working . These are the most frequent choices: general practice obstetrics-gynecology surgical specialties pathology;· internal medicine psychiatry.	Grouped in multiple categories	In the present sample of medical stu­dents it has been found that authoritarian students tend to select general prac­tice and reject internal medicine and psychiatry, while ) Machiavellian students tend to select psychiatry and reject gen­eral practice. This pattern of selecting medical fields is more marked among senior than freshman students.		Lower on authoritanism and higher on Machiavellism.	Lower authoritarianism than general practice.							Authoritanism		Correlation	/	In any case, the data suggest that the relationship between medical fields and the personality characteristics of authoritarianism and Machiavellianism is an interesting problem that deserves continued interest.	/	/
Death anxiety, authoritarianism, and choice of specialty in medical students	https://journals.lww.com/jonmd/Citation/1965/03000/DEATH_ANXIETY,_AUTHORITARIANISM_AND_CHOICE_OF.8.aspx	Journal article	1965		YES	No	USA	Medical students	Medical students	/		Convenient	Convenient	114	114	0.49	49	The study has a cross-sectional design. All male students at an Eastern school of medicine were asked to fill out questionnaires.		Cross-sectional	Cross-sectional	/	Authoritarianism, death anxiety, specialty choice	Multiple traits	Preffered specialty	California F scale, 24 items are statments about dath anxiety	No	F scale - splithalf	F scale - 0.90	Factorial validity	Items in questionnaire. Only the questionnaires from those male students who stated they were interested in surgery, internal medicine, pediatrics and psychiatry were used in the final evaluation because there were too few responses from students who re-ported interest in other specialties.	Grouped in multiple categories	Future surgeons, internists and paediatricians are each significantly more authoritarian than psychiatrists. Surgeons-to-be are significantly less anxious about death when compared to future internists, paediatricians and psychiatrists. There is a tendency for future internists to have lower death anxiety than paediatricians. Potential psychiatrists are significantly lower in authoritarianism and…	Higher authoritatinsm, lower death anxiety.	Lower on authoritanism, higher death anxiety.	Higher authoritanism than psychiatrists and lower death anxiety than paediatricians.						Higher anxiety			t-test	/	/	Cross-sectional rather than longitudinal study	/
Selection of medical specialties preferences versus choices	https://journals.lww.com/academicmedicine/Abstract/1977/07000/Selection_of_medical_specialties__preferences.2.aspx	Journal article	1977		YES	No	USA		Medical students	/		Convenient	Convenient	350	350	0.57	57	A questionnaire dealing with various as- pects of a career in medicine was devel- oped and distributed in 1976 to all 611 students attending a southwestern medi- cal school.		Cross-sectional	Cross-sectional	1976	Specialty preference and choice decisions, the Intolerance of Ambiguity	Intolerance uf uncertainty	Preffered specialty	Intolerance of Ambigu- ity Scale developed by Budner	No	Cronbach's alpha	0.44	Confirmatory factor analysis	A questionnaire dealing with various aspects of a career in medicine was developed. Participants had to choose from one of these specialties: internal medicine, surgery, psychiatry, paediatrics, obstetrics gynecology, general or family practice, or other	Grouped in multiple categories	It was hypothesized that if intolerance of ambiguity was a personality factor associated with specialty choice, students who preferred but did not choose the least structured specialty, psychiatry, would have less tolerance for ambiguity than students who actually choose psychiatry. The rationale for this was that students who preferred an unstructured specialty but who did not have a correspondi…	Higher tolerance for ambiguity.	Higher tollerance for ambiguity.				Higher tollerance for ambiguity.						ANOVA	/	Other personality factors, such as personal value systems, may shed additional light on the forcesoperating to propel the medical student away from his preferred specialty. Longitudinal investigations would provide data on the relationship between choice and actual specialty attainment. Longitudinal stud- ies would also provide an opportunity to examine differences in career satisfaction between …	/	/
Personality Traits and Potential Career Choices Among Medical Students at Sultan Qaboos University: A Cross-Sectional Study	https://pmc.ncbi.nlm.nih.gov/articles/PMC10853831/	Journal article	2024	his study aimed to investigate the correlation between the personality traits of medical students at Sultan Qaboos University (SQU), Muscat, Oman, and the specialty they wished to undertake after graduation.	YES	No	Oman	Medical students	Medical students	/	/	Convenient	Convenient	234	234	/	/	A web-based questionnaire prepared using Google Forms (Google Inc., Mountainview, CA) was disseminated to the participants.	Online	Cross-sectional	Cross-sectional	/	Personality traits and the desired specialty.	Multiple traits	Preffered specialty	Five Factor Model (FFM)	No	Cronbach's alpha	0 .41 to 0.67	Convergent validity	Questionnaire	Grouped in multiple categories	These results indicate that the medical students who chose surgery-oriented specialties were more likely to be highly extraverted and open, while the medical students who chose basic medicine were more likely to have higher neuroticism levels when compared with the other groups.	Highly extraverted and open										These results indicate that the medical students who chose surgery-oriented specialties were more likely to be highly extraverted and open, while the medical students who chose basic medicine were more likely to have higher neuroticism levels when compared with the other groups.	ANOVA	/	Further studies should be done on a larger sample size to minimize any erroneous trends that can be misleading. Future studies can also look for a medium other than a self-reported questionnaire to measure personality traits with less response bias to achieve more accurate results. Future studies should also investigate whether the personality traits of the SQU medical students remain similar aft…	The use of a self-reported questionnaire makes the findings prone to bias, which means the respondents might have chosen answers they feel are the morally or socially “correct” answers, which could have greatly impacted the results. In addition, personality traits do not follow a fixed metric system, so they are always prone to change due to many factors, especially age. Lastly, this was a single…	Consent was obtained or waived by all participants in this study. Medical Research Ethics Committee (MREC), Sultan Qaboos University issued approval MREC#2468
Specialty preferences of undergraduate medical students: What do they choose and why?	https://www.sciencedirect.com/science/article/pii/S0377123724000534?via%3Dihub	Journal article	2024	This study aimed to identify trait-choice relationships and the influence of external factors that are associated with specialty choice of medical students in India.	YES	No	India	Medical students	Medical students	> 18 years	/	Convenient	Convenient	1921	1921	/	/	The questionnaire was distributed to participants via social media platforms.	Online	Cross-sectional	Cross-sectional	Data collection started in March 2022 and concluded in June 2022.	Personality traits and choice of specialty	Multiple traits	Preffered specialty	Big Five Inventory-2-S 30-item Scale (BFI-2-S)	No	Cronbach's alpha	0.70–0.82	Convergent validity	Questionnaire	Grouped in multiple categories	Participants who opted for clinical branches were more extraverted and more open-minded than those who chose nonclinical branches. Participants who opted for surgical branches were more extraverted, more conscientious, and had fewer negative emotions than their peers who chose medicine-related branches.	More extraverted, more conscientious, and had fewer negative emotions than their peers who chose medicine-related branches.			Participants who opted for clinical branches were more extraverted and more open-minded than those who chose nonclinical branches.							Participants who opted for clinical branches were more extraverted and more open-minded than those who chose nonclinical branches. Participants who opted for surgical branches were more extraverted, more conscientious, and had fewer negative emotions than their peers who chose medicine-related branches.	ANOVA	/	This study is limited by its cross-sectional design. Another limiting factor is the marks scored by students in the entrance exam for PG education. Due to the small sample size, our results may not be representative of all the medical students in the country.	Studies with a larger sample size are required. The reasons for lack of interest in nonclinical and preclinical subjects should be further explored. Research, personal statement, letters of recommendation that might reflect one's personality do not have a role in acquiring PG admission. Studies are required to evaluate if this factor plays a role in decision-making.	Institute/hospital ethical clearance certificate was obtained.
Factors associated with medical students’ career choice in different specialties: a multiple cross-sectional questionnaire study at a German medical school	https://bmcmededuc.biomedcentral.com/articles/10.1186/s12909-024-05751-1	Journal article	2024	In a sample of multiple cross-sectional surveys conducted at the Faculty of Medicine, University of Würzburg (Germany), we investigated factors that influence career choices made by students. The objective of this study was to examine the following research theses: 1.Student preferences of specialty change during the progression of their medical studies and are influenced by course-related aspect…	YES	No	Germany	Medical students	Undergraduate students	On average, participants were 24 years old (standard deviation of 4 years).	24	Convenient	Convenient	683	683	0.49	49	Students were requested to fill in the questionnaire using EvaSys® (Lüneburg, Germany), an online survey service, and links were distributed via e-mail to different cohorts of undergraduate students	Online	Cross-sectional	Cross-sectional	Between May 2021 and April 2023.	Personality traits and specialty choice	Multiple traits	Preffered specialty	German short version of the Big Five Inventory (BFI-K)	No	Cronbach's alpha	0.76 and 0 .93	Convergent validity	Questionnaire	Grouped in multiple categories	Our findings indicate, both in positive and negative aspects, that personality factors such as agreeableness, neuroticism, and openness influence the choice of specialty among medical students.	surgery was attributed to individuals with lower agreeableness.		lower levels of extraversion were associated with opting for internal medicine.		lower levels of neuroticism and openness were associated with the choice of anaesthesiology	neuroticism was associated with a preference for obstetrics and gynaecology			Agreeable students tended to choose paediatric and adolescent medicine		Personality factors such as agreeableness, neuroticism, and openness influence the choice of specialty among medical students.	ANOVA	/	The survey was conducted at a single and traditionally oriented medical school in Germany, which may limit the range of student backgrounds, experiences, and perspectives included. Furthermore, the sample size and composition impact the representativeness of our findings. The data collected relied on self-reporting measures, which are subject to potential biases, such as social desirability bias …	Further research is needed to develop deeper insights to monitor student preferences as a longitudinal approach. Exploring the impact of educational interventions, mentoring programmes, and career guidance initiatives could support students in making well-informed choices aligned with their interests and those of healthcare system needs.	The local institutional review and ethics board approved the study protocol as not deemed to represent biomedical or epidemiological research [20210118 03].
Personality Types of Medical Students in Terms of Their Choice of Medical Specialty: Cross-Sectional Study	https://www.i-jmr.org/2024/1/e60223	Journal article	2024	This study, encompassing 2104 medical students, explores how personality types, traits, and gender relate to specialty preferences.	YES	No	Poland	Medical students	Medical students	23 (SD 2.150)	23	Convenient	Convenient	2104	2104	/	/	he questionnaire was distributed on social media groups for medical students from all Polish universities	Online	Cross-sectional	Cross-sectional	From March 16, 2020, to March 23, 2020.	Personality traits and specialty choice	Multiple traits	Preffered specialty	NERIS Type Explorer	No	Cronbach's alpha	0.70–0.90	Convergent validity	Questionnaire	Grouped in multiple categories	There is a link between one’s personality and their choice of medical specialty. Introverted, Observant, and Judging individuals showed a notable inclination toward Family Medicine, while Intuitive and Prospective traits were associated with an interest in Psychiatry, particularly in Child and Youth Psychiatry. Additionally, the Thinking trait was prevalent among students opting for surgical spec…	Thinking trait was prevalent among students opting for surgical specialties such as Neurosurgery, Forensic Medicine, Plastic Surgery, and General Surgery,	Intuitive and Prospective traits were associated with an interest in Psychiatry, particularly in Child and Youth Psychiatry.							Feeling trait was more common among those choosing pediatric specialties.	Introverted, Observant, and Judging	There is a link between one’s personality and their choice of medical specialty	Logistic reggresion	/	First, the major limitation that could be addressed in future research is that it was conducted on medical students, who, inevitably, do not possess the full picture of the work as a specialist in a specific area. Extensive sociopsychological research on the medical doctor population would be needed.	Apart from the person-vocation fit, there are other significant factors that influence one’s job satisfaction, that is, person-job, person-organization, person-group, and person-supervisor fit. Hence, even if a model linking personality type with medical discipline is created, the true impact on the individual level cannot be concluded. Third, although some distinctive traits seem to be unique fo…	The study was conducted in accordance with the Declaration of Helsinki and was approved by the ethics committee of the Medical University of Warsaw (AKBE/62/2023, March 06, 2023). Participation in the questionnaire was voluntary and data acquired from it were completely anonymous.
Personality and interest in general practice: results from an online survey among medical students	https://bmcprimcare.biomedcentral.com/articles/10.1186/s12875-024-02682-0	Journal article	2024	We aimed to examine how students’ personality traits influence their interest in General Practice and their current intention to pursue General Practice as a specialty.	YES	No	Germany	Medical students	Medical students	23.4 years (SD = 4.2)	23.4	Convenient	Convenient	628	628	48.9%	48.9	All students were contacted via email with a link to the closed online survey	Online	Longitudinal	Longitudinal	March 2021-December 2022	Personality traits and likelihood of choosing General Practice	Multiple traits	Choice of general practice	German short version of the Big Five Inventory (BFI-K)	No	Cronbach's alpha	0.76 and 0 .93	Convergent validity	Questionnaire	Questionnaire	Our study reveals that students’ personality traits predict their interest in General Practice and their intention to choose it as a specialty.										Higher levels of agreeableness and neuroticism predicted greater interest in GPs, whereas higher levels of conscientiousness and openness predicted less interest in GPs. The effects of extraversion were unclear.	The personality dimensions show an indirect predictive effect on the intention to choose GP, mediated by interest in GP. In total, R² = 7.7% of the variance of the interest in GP was explained by the combination of personality dimensions and covariates.	Linear regression	/	A bias in voluntary participation in this survey due to personality factors can be assumed. Last, the BFI-K does not specifically address concepts such as resilience or a sense of coherence.	In the long term, we might even address the effect of practising as a GP on a GP’s personality. In subsequent studies, we also aim to draw direct comparisons with other disciplines in order to be able to discuss the characteristics of the personality traits between the disciplines.	The study was approved on 8 March 2021 by the Ethics Committee at the University of Würzburg, Germany (ref. no 2021011803).
											23.5039				609.407
															42
															3987
																	73.79
[truncated: 1 more columns]

## Sheet: Cross sectional
Title	Full text link	Type of publication	Study aims	Include (YES-proceed with extraction, NO-stop with the extraction)	Study pre-registered (Y/N)	Year published	Country	Population of interest	Level of studies (undergraduate, graduate)	Participants age	Age mean	Sample type	Sample type_recoded	Sample size analysed	Sample size analysed_recode	Response rate	Response rate recoded_percentage	Setting	Setting recoded	Study design	Study design recoded	Data collection period	Outcomes assessed	Outcomes assessed_recoded_personality	Outcomes assessed_recoded_medical	Instruments used	Is reliability measured in research	Reliability coefficient	Reliability size	Type of validation of the instrument (factor analysis, criterion analysis, other)	Medical specialty preference assessment	Medical specialty assessment recoded	Key findings	Specialty_Surgery	Specialty_psychiatry	Internal medicine	Clinical	Anesthesiology	Gynaecology	Clinical pathology	Radiology	Pediatrics	Family medicine	Findings recoded	Statistical analysys	if Correlation then coefficient between traits and specialty preference	Identified gaps/suggestions for further research	Limitations	Who gave ethics approval?
Machiavellianism and medical career choices	https://journals.sagepub.com/doi/epdf/10.2466/pr0.1995.76.3.803	Journal article	The purpose of this study was to investigate Machiavellianism of stu- dents in a private midwestern me&cal school as measured on the Mach V Scale.	YES	No	1955	USA	Medical students	Junior and senior medical students	M age=35	35	Convenient	Convenient	238	238	0.31	31	Students were enrolled in a private medical school in St. Louis, Missouri. All female and male junior and senior medical students received research packets through their mailboxes at the medical library.		Cross-sectional	Cross-sectional	/	Medical career choices, age and Machiavellianism	Machiavellianism	Preffered specialty	Mach V Scale	No	Test-retest reliability	0.60	Face validity	A demographic sheet asked for the respondent's educational degree(s), gender, age, and choice of medlcal specialty.	Not specified	There were no significant differences between scores of medical students selecting psychiatry as compared with scores of those choosing medicine, surgery, or other clinical specialties.	Lower harm avoidance, fear of uncertainty, shyness and sentimetality compared to internal medicine.		Lower harm avoidance, fear of uncertainty, shyness and sentimetality compared to Surgery medicine.								Anxiety not predictive for choice of specialty. Harm avoidance, fear of uncertainty, shyness, fatigability, and sentimentality lower for surgery.	/	/	Further research with larger sample sizes, including other grades of students, will be required to evaluate the more intricate factors associated with specialty choice.	First, research was conducted in only one class of finalyear students at a single medical school during one academic year in Turkey. Therefore, it is difficult to generalize the findings. Second, this research did not closely examine other motivational factors such as lifestyles, beliefs, competitiveness, and duration of the residency program. Third, the data collection method bears the limitatio…	The study protocol was approved by the local ethics committee at Çanakkale Onsekiz Mart University (No: 15-07-Date: 25.07.2018).
Authoritarianism and Machiavellianism among medical students.	https://journals.lww.com/academicmedicine/Abstract/1965/11000/Authoritarianism_and_Machiavellianism_among.10.aspx	Journal article		YES	No	1965	USA		Medical students	/		Convenient	Convenient	2548	2548	0.9	90	A sample of 2,548 white male medical students, representing about 90 per cent of the student body of S medical schools in different regions of the country, completed a self-administered questionnaire in connection with a study of medical career patterns reported elsewhere.		Cross-sectional	Cross-sectional	/	Authoritarianism, machiavellianism, medical specialty choice, socioeconomic status, and religious affiliation. and the size of the home town of the respondents	Multiple traits	Preffered specialty	The California authoritarian (F) scale, Christie's Machiavellian scale (Mach IV)	No	F scale - splithalf, Mach IV - test-retest (pearson)	F scale - 0.90, Mach IV - 0.82	F scale - Factorial validity, Mach IV - (no) construct validity	One question inquired about the field of medicine the respondent intended to enter, while an­ other question asked about the field of medicine in which he would be most interested in working . These are the most frequent choices: general practice obstetrics-gynecology surgical specialties pathology;· internal medicine psychiatry.	Grouped in multiple categories	In the present sample of medical stu­dents it has been found that authoritarian students tend to select general prac­tice and reject internal medicine and psychiatry, while ) Machiavellian students tend to select psychiatry and reject gen­eral practice. This pattern of selecting medical fields is more marked among senior than freshman students.	Higher psychoticism, impulsivity, Machiavelism, social infuence and fearlessness.										Surgery choice: higher psychopathic traits: Machiavelinsm, self centered impulsivity, social influence and fearlesness.	Binary logistic regression analyses	The model explained 9.1% (Nagelkerke R2) of the variance in preference for surgical specialty and correctly classified 75.5% of cases.	Although the results are notable, a replication of this study is necessary before one can generalize the findings and longitudinal studies should be encouraged to identify causal models.	First, the sample was drawn from a single medical school. In addition, the cross-sectional design does not allow conclusions with respect to causality and self-reported measures have the potential to result in inaccurate reporting.	The study was approved by the Institutional Review Board of the University of the University of Messina.
Death anxiety, authoritarianism, and choice of specialty in medical students	https://journals.lww.com/jonmd/Citation/1965/03000/DEATH_ANXIETY,_AUTHORITARIANISM_AND_CHOICE_OF.8.aspx	Journal article		YES	No	1965	USA	Medical students	Medical students	/		Convenient	Convenient	114	114	0.49	49	The study has a cross-sectional design. All male students at an Eastern school of medicine were asked to fill out questionnaires.		Cross-sectional	Cross-sectional	/	Authoritarianism, death anxiety, specialty choice	Multiple traits	Preffered specialty	California F scale, 24 items are statments about dath anxiety	No	F scale - splithalf	F scale - 0.90	Factorial validity	Items in questionnaire. Only the questionnaires from those male students who stated they were interested in surgery, internal medicine, pediatrics and psychiatry were used in the final evaluation because there were too few responses from students who re-ported interest in other specialties.	Grouped in multiple categories	Future surgeons, internists and paediatricians are each significantly more authoritarian than psychiatrists. Surgeons-to-be are significantly less anxious about death when compared to future internists, paediatricians and psychiatrists. There is a tendency for future internists to have lower death anxiety than paediatricians. Potential psychiatrists are significantly lower in authoritarianism and…				Introverted, anxious, emotionally attached to patients.							Surgery choice: higher extraversion and organization less anxious and less emotionally attached to patients.	Multiple linear reggresion	On the one hand, a higher score in the Modesty (β = −.91, t (291) = − 2.41, p < .05), Flexibility (β = −.11, t (291) = − 2.84, p < .01), and Perfectionism facets (β = −.09, t (291) = − 2.02, p < .05) were found to be predictors for preferring a clinical medical specialty. On the other hand, participants with higher scores in the Extraversion scale (β = .13, t (291) = 2.74, p < .01), and organizat…	Survey a higher number of participants who aim to apply for each of the various specialties available and perform a personality analysis for each specialty with the aim of identifying its core characteristics.	One limitation of our study is our sample size. Although we were able to find significant differences between specialty preferences and between genders, a larger sample size is needed to find a higher factor adequacy in the model to explore further the personality differences (as explained by the EFA and CFA results) and generalize our results to broader populations.	The study protocol was approved by the Ethics and Research Committee of the Hospital de Especialidades of the Centro Médico Puerta de Hierro (HECMPD/HEXACO/2018/prot/002).
Personality correlates of a career interest in psychiatry	https://ovidsp.ovid.com/ovidweb.cgi?T=JS&CSC=Y&NEWS=N&PAGE=fulltext&D=med1&AN=5778198	Journal article	This investigation deals with the personality differences found in students according to their positive or negative attitude to psychiatry.	YES	No	1969	Scotland/UK	Medical students	Fifth year medical students	/		Convenient	Convenient	403	403	/		1963, 1964 and 1965		Cross-sectional	Cross-sectional	The entire classes of fifth year medical students at the University of Edinburgh in 1963, 1964 and 1965 were studied. At the start of the psychiatry course each student (except for two who refused) completed four personality inventories. On two occasions, at the beginning and again at the end of the psychiatry course, students answered questions about their attitude to psychiatry as a future care…	Personality Factors, Teaching Method, Physical v. Psychological Orientation, Psychiatric Career Preference	Extraversion	Intention of psychiatry specialization	The Extraversion scale of the Maudsley Personality Inventory; The Neuroticism scale of the Maudsley Personality Inventory; The Complexity scale - OPI; Thinking-introversion	No		Maudsley: 0.74 and .81	Maudsley: construct validity	On two occasions, at the beginning and again at the end of the psychiatry course, students answered questions about their attitude to psychiatry as a future career. A	Questionnaire	The most important of the four personality dimensions tested in relation to psychiatric career attitude is reflectiveness ; the students who favour abstract ideas are positive, and the students who prefer ideas with practical application are negative about a psychiatric career. Complexity, capacity to tolerate am biguities, is also a correlate of a positive psychiatric career attitude. These rela…											Not predictive.	Chi-square		/	We have compared the personality preferences and learning styles of students in a single institution. This is the most important limitation of this study.	/
Young Doctors Aiming to Enter Different Specialties	https://www.ncbi.nlm.nih.gov/pmc/articles/PMC1983567/	Journal article	Specialty preferences were explored in relaSution to personality, sex, and examiation performance of recent graduates at Edinburgh.	YES	No	1969	Scotland	Medical student	Second and third year of medical school	/				120	120	0.83	83	A postal questionary was sent in 1966 to the young doctors		Cross-sectional	Cross-sectional	The total sample was composed as follows: (1) All doctors who had been second-year Edinburgh medical students in 1961 and were citizens of the United Kingdom. They had registered as medical practitioners by December 1965 ; (2) A 50% random sample of doctors who had been third-year Edinburgh medical students in 1961 and were citizens of the United Kingdom. They had registered by December 1964.	Personality traits. academic records, choice of career	Extraversion	Preffered specialty	The Extraversion scale of the Maudsley Personality Inventory; The Neuroticism scale of the Maudsley Personality Inventory; The Complexity scale - OPI; Thinking-introversion	No	?	Maudsley: 0.74 and .82	Maudsley: construct validity	A postal questionary was sent in 1966 to the young doctors in the sample inquiring inter alia about the following: (1) specialty choice; (2) firmness of specialty choice- (a) definitely decided, (b) inclinations towards certain work, (c) decided against some kinds of work, (d) quite undecided; (3) reading habits-(a) seldom or never, (b) one hour weekly, (c) one hour daily, (d) more than one hour …	Questionnaire	Among young doctors as a group, and also within specialty subgroups, doctors of contrasting personality type are found. Even among potential surgeons, for example, who tend to be homogeneously impulsive, sociable, and stable emotionally, the more sociable surgeons tend to tolerate uncertainties better than the less sociable; the latter tend to strive for certainties. Simple personality classifica…											Not predictive.	Logistic regression analysis	/	/	/	/
Intellectual, personality, and environmental factors in career specialty preferences	https://www.scopus.com/inward/record.uri?eid=2-s2.0-0015041878&partnerID=40&md5=493f06150e8873f20aec3a9d423103e5	Journal article	Grouped 459 students entering 6 medical schools according to career choices: general practice, internal medicine, surgery, psychiatry, or undecided. Data were gathered from a group of tests including the Study of Values: A Scale for Measuring the Dominant Interests in Personality (SV); the Rokeach Dogmatism Scale; the Medical College Admission Test (MCAT); and an extensive biographical inventory.	YES	No	1971	USA	Medical students	Students entering medical school	/		Convenient	Convenient	459	459	/		A national sample of 630 students entering 6 medical schools in 1967 was grouped on the basis of the students’ responses to the 2-part question from a biographical inventory.		Cross-sectional	Cross-sectional	1977	Values, attitudes, biographical background, and intellectual capacity, achievement and career specialty preference.	Multiple traits	Preffered specialty	The Rokeach Form E Dogmatism Scale	No	Reliability coefficient	0.68 to 0 .93	Criterion validity	2-part question from a bio- graphical inventory: (a) “To which type of medical career do you now think you will ultimately devote all or most of your time after internship?” and (b) “If primarily interested in a specialty, please specify.” Selected for study were 459 students making the following 5 choices: general practice; internal medicine, including pediatrics; surgery, including obstetrics; …	Grouped in multiple categories	No differences were found in values in dogmatism.		Extraversion									Extraversion is predictive for psychiatry choice if there is positive view of others towards psychiatry, positive students view and willingnes to comply with others.	Pearson's coefficient	0.19	What is not known is whether such early intention will lead to an ultimate choice of psychiatry as a career.	Despite the appeal of this concept, there are certain limitations to inferences made from the data, particularly as it was gathered using self-report questionnaires. To date the measurement of the influence of others on career intentions lacks a standardized and fully acceptable instrument. Furthermore, a casual relationship between the opinions of others and subsequent attitudes may not exist as…	/
Studies in medical education: the role of cognitive and psychological characteristics as career choice correlates	https://ovidsp.ovid.com/ovidweb.cgi?T=JS&CSC=Y&NEWS=N&PAGE=fulltext&D=med1&AN=4653830	Journal article		YES	No	1972	USA	Medical students	Second year of medical school	/		Convenient	Convenient	230	230	0.95	95	Selected cognitive and psychological measures collected near the end of the second medical school year from 230 preclinical students to discriminate among 6 specialty career choices that they had made after medical school.		Cross sectional	Cross-sectional	1966 through 1969 and in 1971.	Cognitive function and psychological characteristics associated with and predictive of specialty career choice.	Multiple traits	Preffered specialty	Edwards Personal Preference Schedule.	No	Split-half, retest	The corrected split-half correlations range from .60 to .87 with a median of .77, and the retest correlations range from .74 to .88 with a median of .78.	Construct validation	Questionnaire of selected residencies or completed graduate education in one of 6 major clinical disciplines.	Questionnaire	Students in this sample whose value systems were more oriented to the practicaluseful, who had less preference and less measured aptitude for the theoretical and the abstract, who felt a stronger need to assume conventional obligations and responsibilities, and who had a higher preference or need for appreciation from others tended to choose obstetrics-gynecology. By constrast, there was a tenden…	Surgery choice in women is predicted by lower agreeablenes score by women who not interested in surgery. Also, they had higher neuroticism and agreeablenes compared to males interested in surgery.										Surgery choice in women is predicted by lower agreeablenes score by women who not interested in surgery. Also, they had higher neuroticism and agreeablenes compared to males interested in surgery.	Parametric tests (e.g., One-Way Analysis of Variance and Multivariate Analysis of Variance: ANOVA and MANOVA) were performed when the dependent variable consisted of continuous scores (i.e., the five personality factors), and non-parametric tests (e.g., Mann–Whitney U-test) were performed when the dependent variable consisted of categorical scores (i.e., choice of medical specialty, ratings of im…	Post-hoc tests showed that those who rated Surgery ‘Highly likely’ had significantly lower Agreeableness scores (M=31.39, S.D.=5.62) than those who indicated ‘Not likely’ to Surgery (M=33.04, S.D.=5.64).Those who rated Psychiatry ‘Highly likely’ had significantly higher Openness scores (M=33.66, S.D.=5.35) than those who rated Psychiatry ‘Not likely’ (M=28.91, S.D.=5.41). Those who rated Paediatr…	The role of factors such male culture in surgery and 'macho personality' in conjunction with personality traits would be important to examine in a prospective study, to determine more specifically what differentially influences women to retain their interest in surgery or choose another specialty.	A primary limitation of this study concerns the target population which comprised medical students in their early years of training, and therefore, the results may not hold when extrapolated to female surgical graduates and practitioners	/
Selection of medical specialties preferences versus choices	https://journals.lww.com/academicmedicine/Abstract/1977/07000/Selection_of_medical_specialties__preferences.2.aspx	Journal article		YES	No	1977	USA	Medical students	Medical students	/		Convenient	Convenient	350	350	0.57	57	A questionnaire dealing with various as- pects of a career in medicine was devel- oped and distributed in 1976 to all 611 students attending a southwestern medi- cal school.		Cross-sectional	Cross-sectional	1976	Specialty preference and choice decisions, the Intolerance of Ambiguity	Intolerance uf uncertainty	Preffered specialty	Intolerance of Ambigu- ity Scale developed by Budner	No	Cronbach's alpha	0.44	Confirmatory factor analysis	A questionnaire dealing with various aspects of a career in medicine was developed. Participants had to choose from one of these specialties: internal medicine, surgery, psychiatry, paediatrics, obstetrics gynecology, general or family practice, or other	Grouped in multiple categories	It was hypothesized that if intolerance of ambiguity was a personality factor associated with specialty choice, students who preferred but did not choose the least structured specialty, psychiatry, would have less tolerance for ambiguity than students who actually choose psychiatry. The rationale for this was that students who preferred an unstructured specialty but who did not have a correspondi…											Not predictive.	Mean rank order. These data were nor cross-tabulated in terms of personality type because the sample was strongly homogeneous in th~s respect.		Cross-validation is highly desirable		/
The relative effectiveness of personality and academic measures in the prediction of psychiatry or nonpsychiatry medical specialty preferences	https://search.ebscohost.com/login.aspx?direct=true&db=psyh&AN=1984-21517-001&site=ehost-live	Journal article	Determined which of several personality, mood state, and academic measures were able to predict an interest in psychiatry specialization among third-yr medical students.	YES	No	1982	USA	Medical students	Third-year medical students	/		Convenient	Convenient	340	340	/		Students at the Medical University of South Carolina take an eight-week core psychiatry clinical rotation during their junior year. The core rotation consists of supervised patient care and a multimedia programmed self-instruction course in basic psychiatry. Prior to and after the rotation, students who agreed to participate in the research project were given a battery of psychological tests and …		Cross- sectional	Cross-sectional	Completed data were obtained students who rotated through psychiatry between 1973 and 1978.	Personality, mood state, academic measures, an interest in psychiatry specialization	Multiple traits	Intention of psychiatry specialization	Rotter's Internal-External Locus of Control (I-E Scale), The Profile of Mood States Scale (POMS),The Dogmatism Scale (D-Scale), The State-Trait Anxiety Inventory Form X-2 (STAI)	No	STAI - reliability coefficient, POMS: Cronbach's alpha; Dogmatism scale: split-half coefficient; I-E scale: Test-retest reliability	STAI :The values for reliability coefficients ranged between 0.26 and 0.68 for state anxiety and between 0.76 and 0.86 for trait anxiety; POMS: 0.63 to 0.96; Dogmatism scale: 0.79; I-E scale: 0.61;	STAI: Factorial validity, POMS: Confirmatory factor analysis, Dogmatism scale: factor validity; I-E scale: factor analysis,	Questionnaires regarding background information and specialty preference.	Questionnaire	In conclusion, with the combination of personality and academic measures that were used in this study, it appears that the best set of predictors to classify students into two groups, those interested in a psychiatry specialty and those interested in other special ties, would be a combination of three POMS sub scales and the Trait Anxiety measure from the STAI. These four measures in combination …		attached much less value to the practicaluseful, whose value systems and aptitude were more highly oriented to the theoretical and abstract, who more highly valued the love of people in its altruistic sense, who placed greater emphasis on interpersonal relationships, and who exhibited a much stronger preference-r need-to analyze the behavior of self and others.				higher preference or need for appreciation from others					Gynaecology was predicted by oridentation to practical use, lower desire for abstract, need for conventional obligations. Psychiatry was predicted by lower orientation to practical use, orientation to abstract, higher appeciation of altruism and social relations, and greater need for self-analysis of behavior.	Multivariate discriminate analysis	/	/	/	/
Does surgery attract students who are more resistant to stress?	https://www.ncbi.nlm.nih.gov/pmc/articles/PMC1250549/	Journal article	This article examines perceptions of stress and career choice.	YES	No	1984	USA	Medical students	Junior medical students	/		Convenient	Convenient	169	169	0.99	99	At the time they entered their 12-week surgical rotation, they rated the stress in Medical School (SIMS) Scale'9 to describe the previous 3 months' experiences with stressful events in the medical school. The SIMS was rated again 3 months later when they left the clerkship to describe degree of stress experienced during the clerkship. Two personality dimensions, locus of control and self-esteem, …		Cross-sectional	Cross-sectional	1981-1982	Career preferences, personality: locus of control and self-esteem, and experiences with stress in the surgical clerkship.	Multiple traits	Preffered specialty	Rotter's Locus of Control Scale was used. Self-esteem was measured with Cutick's Self-Esteem Scale.	No	I-E scale: Test-retest reliability; Cutick's Self-Esteem Scale:/	I-E scale: 0.61; Cutick's Self-Esteem Scale: /	I-E scale: factor analysis	Career preferences were made both before and after the surgical clerkship. Students were followed up when they graduated from medical school in regard to their actual choice of residency program and practice.	Not specified	However, differing from the earlier comparison of the three groups, locus of control differed significantly for those interested in surgery at the clerkship (p < 0.01) and at graduation (p < 0.05) compared to other students, with more internally controlled students selecting surgery. Degree of favorable stress was significantly greater for those who wanted to go into surgery than other students a…										lower levels of Harm Avoidance, higher Reward Dependence	Choice of family medicine had lower levels of Harm Avoidance, higher Reward Dependence in comparison to other matches.	ANOVA	/	Our study was not designed to evaluate the possible influences of life factors and personal decisions, which can certainly affect speciality intention and Match.	Our study has several limitations. Although our response rate was high, our sample represents one rural LIC program from one university. The focus of the RPAP is producing family physicians in rural areas and may bias the selection of students with certain traits. Insufficient numbers in other specialty matches discouraged us from making individual comparisons to family medicine	The University of Minnesota Institutional Review Board provided ethical clearance.
Modal personality and values of medical students	https://journals.sagepub.com/doi/10.2466/pr0.1986.58.1.33?url_ver=Z39.88-2003&rfr_id=ori:rid:crossref.org&rfr_dat=cr_pub%20%200pubmed	Journal article	To explore does a "new" and distinctive type of personality modally characterizes physicians currently entering the various fields of medicine.	YES	No	1986	USA	Medical students	Undergraduates	/		Convenient	Convenient	42	42	/		This sample included 30 men and 12 women who were in a clinical rotation in the Deparunent of Family Medicine of a large medical center in an Eastern metropolitan area.		Cross sectional	Cross-sectional	/	Scores suggested medical students are congenial to primary-care and patient-oriented medicine.	Multiple traits	Primary care and patient oriented care specialty	D-20 version of Rokeach's Dogmatism Scale, the Rokeach Scales for Terminal and Introductory Values	No	Dogmatism scale: split-half coefficient, Rokeach value scale: Pearsons coefficient	Dogmatism scale: 0.79, Rokeach value scale: scores for terminal values were coefficients ranging from 0.51 to 0.88, and for instrumental values from 0.45 to 0.70.	Dogmatism cale: factor validity, Rokeach scale:criterion validity	Survey with items measuring relevant career attitudes and social background characteristics.	Questionnaire	It appears that medicine might be attracting individuals who are thought to be more congenial to professional success in primary-care and patient-oriented medicine.	Higher exibition, lower intraception and succorance.										Surgery choice predicted in higher Exibition compared to general medicine. Specialized medicine preicted in higher Autonomy compared to general medicine. Medical students who chose general medicine scored significantly higher in Intraception and Succorance compared to students who chose surgical medicine.	ANOVA	/	/	/	/
Factors influencing medical students' intentions to choose psychiatry as a career	https://journals.sagepub.com/doi/10.1177/070674378903400511?url_ver=Z39.88-2003&rfr_id=ori:rid:crossref.org&rfr_dat=cr_pub%20%200pubmed	Journal article	Information was collected and analyzed to test a theoretical model of the interaction ofpreviously reported correlates of intention to specialize in psychiatry.	YES	No	1989	Canada	First year medical students	Undergraduates	From 19 to 32 years (x=22 years)	22	Convenient	Convenient	99	99	0.94	94	First-year medical students at the University of Western Ontario, London, Canada, were invited to participate in the study during the orientation week preceding their formal training for the 1986-87 academic year.		Cross sectional	Cross-sectional	1986-87 academic year	Personality variables, demographic variables, Attitude Toward Psychiatry, Perception of Others' Influence and Intention to Specialize in Psychiatry, Intention to specialize psychiatry	Multiple traits	Intention of psychiatry specialization	Demographic information and students' university experience prior to entry into medical school, Attitude Toward Psychiatry (ATP-30), Eysenck Personality questionnaire (EPQ), Perception of Others' Influence and Intention to Specialize in Psychiatry	No	Cronbach's Alpha coefficient	EPQ: For the combined scales they run from 0'85 to 0'95; for the separate scales' they run from 0'74 to 0'91.	Factorial validity ?	Intention to specialize psychiatry o scale 1-10	One item continuous scale	The three main predictors of intention to specialize in this field were shown to be, in order: perception ofothers' views ofa psychiatric career, students' attitude to psychiatry and their willingness to comply with the views ofothers. Although sociodemographic and personality characteristics (extraversion) also forecast intention to specialize in psychiatry, they did so only by operating through…		No association between personality and choice of psychiatry.									No significant predictors found.	Multilevel logistic regression	/	Further studies are also needed in different countries to confirm prospectively specific national factors affecting recruitment to psychiatry.	The main limitation is the relatively low response rates from some countries.	Ethical approval, where required, was obtained in each country’s relevant institution. In the UK this was granted by each participating medical school’s ethics panel.
Personality factors and psychiatry specialty attraction	https://www.researchgate.net/publication/12002019_Personality_factors_and_psychiatry_specialty_attraction	Journal article	In this article, we analyse the possible rapport between the determined trends of personality and the Psychiatry Specialty and we try determinate the existence of certain Profiles of Personality in the students who feel attracted by this specialty.	YES	No	2001	Spain	Medical students	Second year of medical school	20	20	Convenient	Convenient	1484	1484	/		The data was collected in an anonymous survey on the sociodemographic characteristics, vocational interests and personality profile of the students. The vocational interests of the students were collected in an open question and recorded in writing when taking the test.		Cross-sectional	Cross-sectional	1988-89 to 1992-93	Sociodemographic characteristics, vocational interests and personality profile of the students.	Multiple traits	Preffered specialty	Cattell Test 16 PF	No	Internal consistency	0.50	Construct validity	The vocational interests of the students were collected in an open question and recorded in writing when taking the test.	Grouped in multiple categories	In conclusion, we can say that students who are more emotionally immature, sensitive and dependent, as well as more impulsive, unstable, disorderly tend to feel attracted to specialty of Psychiatry.	High impuslivity and low neuroticism			Low scores on sociability							High scores on a measure of impulsive sensation seeking, and low scores on a measure of neuroticism anxiety are associated with preferences in surgical specialties at the beginning of medical school. Low scores on a measure of sociability are associated with preferences in hospital-based specialties at the beginning of medical school.	ANOVA	/	Of course, the use of the full 99-item form of the ZKPQ would be preferable because of the enhanced reliability and the opportunity to score more facets of the scales (such as impulsivity and sensation seeking facets of the ‘impulsive sensation seeking, scale).	This study does contain a few limitations. We used the short form of the ZKPQ that consisted of only seven items for each scale. developed consisting of 10 items per scale. Of course, the use of the full 99-item form of the ZKPQ would be preferable because of the enhanced reliability and the opportunity to score more facets of the scales (such as impulsivity and sensation seeking facets of the ‘i…	IRB approved study
The influence of gender and personality traits on the career planning of Swiss medical students	https://smw.ch/article/doi/smw.2003.10418	Journal article	How gender and personality traits contribute to their academic achievement and further career planning.	YES	No	2003	Switzerland	Medical students	Graduates	Mean age was 27.4 years (SD 2.42 years, range 23–44 years)	27.4	Convenient	Convenient	719	719	71.6%	71.6	A cohort of 1004 medical students of the three medical schools of the German-speaking part of Switzerland was approached in their final year of medical school in 2001.		Cross sectional	Cross-sectional	In 2001	Personality traits, career motivation, and career planning.	Multiple traits	Preffered specialty	Sense of Coherence Scale SOC-13, Rosenberg-Self-Esteem-Scale RSE, Personal Attributes Questionnaire, GE-PAQ, Career Motivation Questionnaire CMQ,		Cronbach's Alpha coefficient	SOC 13: 0.85; RSE: 0.79–0.88; PAQ: 0.72 (PAQ-I) and 0.75 (PAQ-E);	Exploratory Factor Analysis	Component in questionnaire - Further specialisation: choice, decision regarding speciality, and factors which are important for the type of speciality chosen.	Questionnaire	Personality traits can't predict specialty choice	Introversion-sensing-thinking-perception type.		Introverted-Sensing-Thinking-Perceptive			Introverted-Sensing-Thinking-Perceptive			Introverted-Sensing-Thinking-Perceptive		Extroverted-Sensing-Feeling-Perceptive 11(2.8%), Extroverted-Sensing-Thinking-Judging 12(3%), Extroverted-Sensing-Feeling-Judging 5(1.3%), Introverted-Sensing-Feeling-Judging 6(1.5%), Introverted-Sensing-Thinking-Perceptive 7(1.8%) had preference for surgery, medicine, gynaecology, paediatrics and cardiology, respectively.	Chi-square	/	The study findings may indicate avenues for future research.	The topic of MBTI is new and very few studies were found consistent with our objective. Although it is a novel idea, it was also a limitation to find enough research articles that help in analysing our study outcome. The results of this study are not generalisable as it was restricted to two medical institutes of Karachi because of convenience and accessibility.	Institutional (Institute of Business Management - IoBM) ethics review board
Personality influence in the predilection by the different specialties among medical students	https://www.researchgate.net/publication/288168155_Personality_influence_in_the_predilection_by_the_different_specialties_in_the_medical_students	Journal article	We study the association between personality traits and election of specialty among medical students.	YES	No	2003	Spain	Medical students	Second year of medical school	20	20	Convenient	Convenient	1484	1484	/		The data was collected in an anonymous survey on the sociodemographic characteristics, vocational interests and personality profile of the students. The vocational interests of the students were collected in an open question and recorded in writing when taking the test.		Cross-sectional	Cross-sectional	1988-93	Sociodemographic characteristics, vocational interests and personality profile of the students.	Multiple traits		Cattell Test 16 PF	No	Internal consistency	0.50	Construct validity	The vocational interests of the students were collected in an open question and recorded in writing when taking the test.The vocational interests of the students are grouped in eight large groups of specialties: 1. General surgery and its subspecialties.2. General Medicine and Internal Medicine with its subspecialties 3. Gynecology and Obstetrics. 4. Pediatrics 5. Psychiatry 6. Traumatology, 7.Se…	Grouped in multiple categories	The results appoint about the existence of an association between certain personality variables and the preference for specific specialities. Compared with the rest of the students, those who preferred the specialities of Pediatrics, Gynecology and Sensorial Specialties (including Dermatology, Ophthalmology, Otorhinolaryngology and Odontology) tended to be "effective" (A+), "trusted" (L-) and "pr…	Personality not predictive.		Personality not predictive.						Personality not predictive.		Personality not predictive.	The Kruskal-Wallis test and the ANOVA	/	It will be interesting to observe whether specialty choice is a fixed and stable decision or it may be changed during the course of medical formation. It is worth to further investigate how and whether career choices among future specialists are connected with socioeconomic change in Europe, where work-life balance seems to be an increasingly important factor in the decision making process.	Differences between the results of this study and foreign research that address this problem may result from intercultural differences as well as a different qualification system for specialization training or working conditions in specific fields of medicine.	The research project was approved by the Bioethical Commission of the Jagiellonian University.
Career specialty choice: A combined research-intervention project	https://www.scopus.com/inward/record.uri?eid=2-s2.0-21644465998&doi=10.1016%2fj.jvb.2004.07.004&partnerID=40&md5=a10a49efe0ec8768727199a4c2030c1e	Journal article	This research describes and evaluates a workshop aimed at promoting career specialty choice and examines relationships between measured career specialty interests, work values, and personality type.	YES	No	2005	USA	Medical students	Second-year medical students	M=25.64, SD=3.26	25.64	Convenient	Convenient	161	161	From the three classes, 46 students (59% of the class total) participated in the first workshop, 53 students (76%) participated in the second workshop and 62 students (100%) participated in the third workshop.	78.3	Data were collected from participants in a two-session career-development workshop offered to three consecutive classes of second-year students at a medical school in the Eastern United States. All workshops consisted of two 3-h sessions. During the first session, participants responded to the pre-workshop questionnaire and all measures.		Cross-sectional survey	Cross-sectional	/	Career specialty interests, work values, and personality type	Multiple traits	Preffered specialty	Myers–Briggs Type Indicator	No	MBTI: Cronbach's alpha	0.819	Exploratory Factor Analysis	Gough Medical Specialty Preference Scale	Questionnaire	For both women and men, higher interest in OBGYN related to a stronger preference for Sensing, whereas for women it also related to Extraversion. Higher surgery interest related to a greater preference for Thinking within both genders, as well as a stronger preference for Perceiving among men. Family medicine was associated with a preference for an Intuitive type for women only. Interest in patho…				Higher agreeableness							Medical students with more Agreeableness were more likely to prefer clinical medicine and those with more Openness preferred medical departments.	Student t-test, Mann-Whitney test and analysis of variance	/	Further research with larger number of students and other grades of students will be required to evaluate the more meticulous factors associated with specialty choice.	The current study has several limitations. It was conducted in only one class of Year 4 at a single medical school at one point in a time within Korea. Therefore, it is difficult to generalize the findings. In addition, the number of students who had enrolled in the study was insufficient to attain statistical power. Multiyear research will be needed to determine more meaningful results. This res…	This study was approved by the Kyung Hee University’s Institutional Review Board (KHSIRB-15- 003 [RA]).
Ability of prospective assessment of personality profiles to predict the practice specialty of medical students	https://www.ncbi.nlm.nih.gov/pmc/articles/PMC1769529/	Journal article	We assessed whether physicians gravitate to certain practice specialties due to preexisting personality traits.	YES	No	2007	USA	Medical students	The test subjects comprised the entering first-year medical school class	/		Convenient	Convenient	152	152	0.96	96	The test subjects comprised the entering first-year medical school class of Tulane University School of Medicine (New Orleans, Louisiana). The test was administered during a single session as part of the student orientation activities and was supervised by the principal investigator (B.A.M.). About 4 years after administration of the personality test, the residency specialty selection of each par…		Cross-sectional	Cross-sectional	August 1999	Personality traits, medical specialty selection	Multiple traits	Preffered specialty	NEO PI-R form S	No	Internal consistency coefficients	0.86 to 0.95	Factorial validity	Medical specialty selection was obtained from the National Residency Matching. Participants were assigned to one medical specialty category. In some cases, specialty categories with small numbers were combined; for example, subjects who chose the surgical subspecialties of neurosurgery, orthopedics, otolaryngology, ophthalmology, or urology were analyzed together with general surgery. For residen…	Grouped in multiple categories	Personality scores for medical students selecting psychiatry residencies showed greater degrees of neuroticism (P < 0.01) and openness (P < 0.03). Students electing family practice also deviated from other specialties, showing a lower degree of neuroticism (P < 0.03). Unexpectedly, personality traits in prospective surgical residents did not differ from those of students choosing nonsurgical resi…	Thinking and perceiving.	Intuitive style for men only.	Intuitive, Judging style for men only			Sensing, whereas for women it also related to Extraversion	Interest in pathology was associated with Introversion for both women and men, as well as a preference for a Feeling type for men.	judging style for women only	higher interest in pediatrics was associated with a more Feeling type for women.	Intuitive type for women only		Regression analyses	/	Future research should include students from other medical schools. Future research should also investigate the possibility of the two types of medical students who seek career counseling identified in the present study. Future studies using a similar design and instruments could provide comparative data for identifying these possible effects. It would be useful to continue to examine the converg…	First, the study involved only one medical school, making no guarantee that the current Wndings generalize to other medical schools because each school may have a different selection bias and provide different cultural and training environments. Second, it was not possible to assess the entire medical school class during the 3 years of the study comparison group to determine possible selection bi…	/
Personality as a prognostic factor for specialty choice: A prospective study of 4 medical school classes	https://www.scopus.com/inward/record.uri?eid=2-s2.0-41949092132&partnerID=40&md5=0d9944675ce73a6bdb2f6c7e52ddb6e1	Journal article	The objective was to examine the association between personality characteristics and specialty choice.	YES	No	2008	USA	Medical students	Graduates	27.5 (3.0)	27.5	Convenient	Convenient	479	479	0.95	95	Students gave their written consent to participate in the study and completed the NEO PI-R within 2 weeks of medical school matriculation. The specialty choice of graduates was obtained from the National Residency Matching Program.		Cross-sectional	Cross-sectional	June 2006	Personality characteristics and specialty choice	Multiple traits	Preffered specialty	The Neuroticism-Extraversion-Openness Personality Inventory-Revised (NEO PI-R)	No	Internal consistency coefficients	0.86 to 0.95	Factorial validity	The specialty choice of graduates was obtained from the National Residency Matching Program. For statistical purposes, the analysis included only specialties with 10 or more graduates .	Public database	There were differences among specialties for neuroticism, openness, and agreeableness, but not for extraversion or conscientiousness. Neuroticism scores for graduates entering internal medicine were higher than anesthesiology, and scores for graduates entering pediatrics or radiology were higher than anesthesiology and surgery. Openness scores for graduates entering psychiatry were higher than an…	Higher internal locus of control, higher degree of favourable stress.						men, as well as a preference for a Feeling type for men					ANOVA	/	/	/	/
A multivariate analysis of personality, values and expectations as correlates of career aspirations of final year medical students	https://www.scopus.com/inward/record.uri?eid=2-s2.0-78349308577&doi=10.1007%2fs10775-010-9182-z&partnerID=40&md5=d0a347fd0a69532cb3bb2eb93e1efe60	Journal article	This study reports on the career intentions of 179 final year medical students who completed an online survey that included measures of personality, values, professional and lifestyle expectations, and well-being.	YES	No	2010	Australia	Medical students	Final year students	Between 21 and 49 years (M = 26.18, SD = 4.18)	26.18	Convenient	Convenient	179	179	0.18	18	Participants were informed of the project through posters and leaflets distributed through the medical schools, and completed the survey online.	Online	Cross-sectional	Cross-sectional	/	Specialty choice, personality, values, professional and lifestyle expectations, and well-being	Multiple traits	Preffered specialty	Mini-International Personality Item Pool (Mini-IPIP)	Yes	The internal reliability coefficients	The internal reliability coefficients for the current study were .80 (E), .78 (N), .69 (I), .66 (C) and .65 (A).	Criterion validity	Students were asked to indicate, given the current stage of their training, their preferred medical specialty, practice location and hours of work. For preferred medical specialty, students could choose from a list of 19 pathways (e.g., general practitioner, emergency medicine).	Grouped in multiple categories	The study also found a relationship between choosing a primary care specialty and the personality trait of agreeableness.												t-test	/	/	/	Ethical approval was obtained for the research, and all participants provided written informed consent.
Who picks psychiatry? Perceptions, preferences and personality of medical students	https://journals.sagepub.com/doi/10.3109/00048674.2011.604301?url_ver=Z39.88-2003&rfr_id=ori:rid:crossref.org&rfr_dat=cr_pub%20%200pubmed	Journal article	This study aimed to characterise the personality profiles of junior medical students most likely to choose psychiatry as a career, determine aspects of psychiatry that most attract potential recruits, and identify misperceptions about psychiatry that may dissuade students from pursuing this specialism.	YES	No	2011	Australia	Medical students	Second year of a six-year undergraduate medical program	18.57 years (SD 2.09)	18.57	Convenient	Convenient	573	573	98.8%	98.8	Over three successive years, 580 students in the second year of a six-year undergraduate medical program at the University of New South Wales, Australia were administered a questionnaire based on that developed for a North American study . The questionnaire was administered at the beginning of the fi rst semester as part of an introductory lecture.		Cross-sectional	Cross-sectional	/	Personality traits, the degree to which students were considering careers in the specialties, the degree to which students perceived each specialty as attractive	Multiple traits		NEO Five-Factor Inventory (NEO-FFI)	No	Cronbach's alpha	0 .86 to 0.90	Factorial validity	The questionnaire collected demographic information (age entering medical school, gender, ethnicity, religious affi liation, size of the community from where the students originated), and data that focused on specialty choice. Specifi cally explored were: The degree to which students were considering careers in the specialties of internal medicine, surgery, psychiatry, paediatrics, general practi…	Questionnaire	This study found that openness to experience was strongly associated with favouring psychiatry as a specialty choice. In respect of paediatrics, there was an overall significant difference across the five personality factors between those who indicated ‘ highly likely,‘ undecided ’ and ‘ not likely ’. Tests of between-subjects effects showed a significant main effect for Extraversion and Agreeabl…	Lower conscientousness.	Higher openess.	Lower openess than psychiatry, higher conscientioussness.		Higher neuroticism, lower openess and higher consicentionsness compared to psychiatry.	Lower openess and higher conscientiousness compared to psychiatry		Higher neuroticism, lower openess compared to psychiatry.	Lower openess than psychiatry, higher conscientioussness.	Lower openess than psychiatry, higher conscientioussness.		t-test	/	Additional research is needed to determine whether the relationships between personality features and specialty choices differ for today's medical school graduates compared with past generations.	/	The Tulane University Institutional Review Board approved the study.
Female medical students: who might make the cut?	https://www.sciencedirect.com/science/article/abs/pii/S0165178112003307?via%3Dihub	Journal article	This study examined personality and other attributes of female medical students attracted to the surgical profession.	YES	No	2012	Australia	Students in the second year of a six-year undergraduate medical programme	Undergraduate	18.57 years (S.D.=2.09)	18.57	Convenient	Convenient	580	580	A near 100% response rate	100	The questionnaire was administered at the beginning of the first semester as part of an introductory lecture		Cross sectional	Cross-sectional	/	Choice of medical specialty, personality, and importance on the generic factors.	Multiple traits	Preffered specialty	NEO Five-Factor Inventory (NEO-FFI)	No	Cronbach's Alpha coefficient	0 .86 to 0.90	Factorial validity	The questionnaire collected demographic information (age entering medical school, gender), and data that focused on specialty choice. Specifically, students were asked to rate for each of the specialties of Surgery, Internal Medicine, Psychiatry, Paediatrics, General Practice and Obstetrics/Gynaecology the likelihood of choosing it as a career on a five-point rating scale (1=Chosen career’, 2=Str…	Questionnaire	Significantly fewer females than males rated surgery highly likely as a career. Females interested in surgery had higher Neuroticism and Agreeableness scores, and placed greater importance on ability to help people, and less importance on prestige and financial reward compared to males interested in surgery. Compared to males not interested in surgery, females interested in surgery had higher Ope…		Higher openess to experience, higher extraversion and agreeableness.										One-Way Multivariate Analysis of Covariance (MANCOVA) was performed to determine which personality factors were associated with likelihood of choosing a career in each medical specialty.	/	The current group under study were also young, and likely to have entered medical school soon after finishing high school. This may have resulted in a more homogeneous group than might be expected in a post-graduate medical course, and it would be of interest to replicate the current study in such a group. Finally, it has been argued that in relatively homogeneous groups, it may be necessary to s…	One reason for the lack of association between personality and a number of the specialties may be the presence of confounding factors such as age and gender.	Permission to administer the questionnaire was granted by the Dean of the medical school.
Personality types and specialist choices in medical students	https://www.researchgate.net/publication/233326511_Personality_types_and_specialist_choices_in_medical_students	Journal article	This study is the first of its kind in the Arab world. The research questions were: (1) What is the influence of gender on the personality profiles of medical students? (2) What are the personality profiles of students categorized according to their preferred specialist choices? (3) What are the preferred career choices of students categorized according to the stage of their medical education?	YES	No	2012	Kingdom of Saudi Arabia	Medical students	Students from first to fifth year.	21.5 +/-2.5 years	21.5	Convenient	Convenient	590	590	92.5%	92.5	A study was performed at King Khalid University Medical School including 590 students from first tofifth year. In Saudi Arabia, male and female teaching campuses are separate. The number of seats allocated for males is slightly higher than the number of seats available for women (1.6 : 1).		Cross-sectional	Cross-sectional	During the academic year 2010–2011.	Personality traits, specialist choices, stage of their medical education	Multiple traits	Preffered specialty	The Zuckerman–Kuhlman personality questionnaire-medium form (ZKPQ-S)	No	Cronbach's alpha	Between 0.74 and 0.81	Exploratory and confirmatory factor analysis	Students’ interest in specialties was determined by asking them to choose their preferred specialties. In the analysis of the data, these specialties were categorized according to a limited number of ‘types’ of specialty with distinct characteristics. For this purpose, we used a classification of specialties described in previous medical educational research (Lieu et al 1989;Hojat & Zuckerman 200…	Grouped in multiple categories	Low scores on sociability measure are associated with preferences in hospital-based specialties. High scores on a measure of impulsive sensation seeking and low scores on a measure of neuroticism-anxiety are associated with preferences in surgical specialties.	Personality not predictive.	Higher degrees of neuroticism and openess.								Lower degree of neuroticism		ANOVA	/	/	/	The project was approved by the institutional review board of Tulane University School of Medicine.
Personality and learning styles of final-year medical students and the impact of these variables on medical specialty choices	https://www.scopus.com/record/display.uri?eid=2-s2.0-84908479084&doi=10.12996%2fgmj.2014.43&origin=inward&txGid=188be6810a4ecfbd2bed93e1f6c985b9	Journal article	In this study it is aimed to determine the learning styles of medical school students at Gazi University and to find out whether there is any relationship between students’ personality types, learning style preferences and their medical specialty choices.	YES	No	2014	Turkey	Final-year medical students	Undergraduate	/		Convenient	Convenient	170	170	96.6%	96.6	The research was conducted at Gazi University School of Medicine in Ankara, the capital city of Turkey, in the academic year of 2011-2012.The forms were given to final year students and were filled under the supervision of the researchers.		Cross sectional	Cross-sectional	In the academic year of 2011-2012	Students’ personality types, learning style preferences and their medical specialty choices	Multiple traits	Preffered specialty	Myers-Briggs Type Indicator (MBTI) to determine the personality traits and Grasha Riechmann Student Learning Style Scale (GRSLSS) to establish the learning styles.	No	Cronbach's Alpha coefficient	0.819	Exploratory Factor Analysis	Students’ choices in specialties were determined by asking them “Do you want to study as a general practitioner or a specialist? If a specialist, please indicate.”	Multiple choice then categorized as binary	Last year medical students are characterized as Introverted-Sensing- Thinking-Judging types in most of the medical specialty choices.	High impulsivity and low neuroticism			low scores on sociability								Univariate analysis, Wilks lambda		/	This was a cross-sectional study and as such, offers only aview of one point in time: the results may have been different had another time frame been used.n the study, medical students were asked what their preferred specialty would be, but they were asked at a stage when they were not about to make a definitive choice. As with all surveys of this kind, a healthy skepticism must be maintained whe…	/
Why medical students choose psychiatry - A 20 country cross-sectional survey	https://www.ncbi.nlm.nih.gov/pmc/articles/PMC3974144/	Journal article	To report on career plans of final year medical students in 46 medical schools from 20 countries, with reference to factors identified from the literature as influencing psychiatry as a career choice. The null hypothesis was that these established factors predicting choice of psychiatry will have no association with respondents’ career choices.	YES	No	2014	20 countries	Medical students	Final year medical students	Mean=24	24	Convenient	Convenient	2198	2198	0.24	24	Using an existing network of early career psychiatrists, high, low and middle-income countries were identified to obtain a sample of countries with a wide variation in mental health care systems and health care spending. An opportunistic sample of medical schools was selected in each country. The whole population of final year students within each school was invited to participate in the study.		Cross- sectional	Cross-sectional	Between March 2010 and June 2011	Personality traits, Influences in choosing medicine, pre-medical school qualifications, pre-medical school career choice, and quality of teaching, clinical exposure-	Multiple traits	Preffered specialty	International English Big 5 Mini-Markers scale	No	Test-retest temporal stability	Correlations between test and retest data were .83 for Extraversion, .70 for Intellect or Openness, .73 for Emotional Stability, .81 for Conscientiousness, and .79 for Agreeableness,	Factorial validity	We developed an online questionnaire which included questions on demographics, influences in choosing medicine, pre-medical school qualifications, pre-medical school career choice, and quality of teaching, clinical exposure, enrichment activities, and reported clinical placement responsibility during medical school.	Questionnaire	Interestingly there was no association between self-rated personality factors and likelihood of choosing psychiatry on the International English Mini-Markers scale.		No association between personality and choice of psychiatry.			Higher conscientiousness							MANCOVA	/	In further studies it would be better to include family medicine as a specialty preference to gain more accurate data for Croatia.	We questioned students from all six years of study, younger students presumably having little knowledge about the different specialties and what they entail. It is known that the specialty preferences may vary significantly from the beginning to the end of medical school. The specialties were grouped to the authors’ best ability, after consulting the literature and medical doctors from different …	The study was approved by the Ethical Committee of the Faculty of Medicine Osijek, and all participants gave written informed consent.
Personality profiles of rural longitudinal integrated clerkship students who choose family medicine	https://ovidsp.ovid.com/ovidweb.cgi?T=JS&CSC=Y&NEWS=N&PAGE=fulltext&D=med12&AN=25853530	Journal article	This study examined whether rural LIC students who intended to and eventually matched into family medicine portrayed a personality trait profile different from rural LIC students who intended or matched to all other specialities.	YES	No	2015	USA	Medical students	Medical school rural longitudinal integrated clerkships (LICs) students	20-34		Convenient	Convenient	145	145	0.95	95	Students completed the questionnaire at the start of their third clinical year. All rural LIC students are invited to participate and complete the questionnaire during routine orientation processes.		Cross sectional	Cross-sectional	2008–2011	Temperament and character personality traits, and Other-Oriented Empathy; “intended” future specialty	Multiple traits	Preffered specialty	Cloninger’s Temperament and Character Inventory [TCI-R 140], The Pro-Social Personality Battery	Yes	TCI-R: The Cronbach alpha, The Pro-Social Personality Battery: Cronbach alpha	TCI-R: from 0.69 to 0.91 for temperament and 0.86 to 0.89 for the character scales, The Pro-Social Personality Battery: 0.77	TCI-R: factorial validity, The Pro-Social Personality Battery: factorial validity	The study questionnaire included basic demographic questions to help describe the students’ age, gender, marital status, and “intended” future specialty.	Not specified	Rural LIC students who matched in family medicine had lower levels of Harm Avoidance, higher Reward Dependence, and nonsignificant higher levels of every other personality trait in comparison to other matches.		More emotionally immature, sensitive and dependent, more impulsive, unstable and disorderly.										t-Student Test.	/	/	/	/
Relationship between personality traits and choosing a medical specialty	https://www.scopus.com/inward/record.uri?eid=2-s2.0-84951574279&doi=10.1016%2fj.jfma.2014.05.002&partnerID=40&md5=4584e43d3e8f7d0da0118e538e195997	Journal article	This study examined the relationship between personality traits and specialist selection among medical students.	YES	No	2015	Taiwan	Medical students	4th- through 7th-year medical students	/		Convenient	Convenient	358	358	/		The participants were 4th- through 7th-year medical students who were enrolled at the College of Medicine at Chang Gung University between 2004 and 2007.		Cross- sectional	Cross-sectional	Between 2004 and 2007.	Personality traits and specialist selection	Multiple traits	Preffered specialty	Edwards Personal Preference Schedule	Yes	Split-half reliability	We calculated the split-half reliability of the whole test, and adjusted the split-half reliability of obedience to 0.56; the others were increased to 0.64 or higher.	Construct validation	Questionnaire wich included basic information regarding the respondents and their medical specialty choices.	Questionnaire	Results showed that medical students who chose surgical medicine scored significantly higher in Exhibition compared to students who chose general medicine. Medical students who chose specialized medicine scored significantly higher in Autonomy compared to students who chose general medicine. Medical students who chose general medicine scored significantly higher in Intraception and Succorance com…	Personality not predictive.	No association between personality and choice of psychiatry.										ANOVA	/	Additional research in Machiavellianism and medlcal career choice needs to be done with longitudinal studies to see if Machiavehanism changes with age and year in medical school.	This research contained areas that decreased chances for generalizability. The study involved a lunited population of junior and senior medical students from one private midwestern medical school. The large nonresponse rate remains typical of the medical profession. The issue of power vs service shows that these students do not complete a survey which does not directly affect patient care.	Institutional Review Board approval came from the University and Associate Dean of the medical school
Medical speciality choice: does personality matter?	https://ovidsp.ovid.com/ovidweb.cgi?T=JS&CSC=Y&NEWS=N&PAGE=fulltext&D=med12&AN=25876298	Journal article	This study examined whether personality differed based upon gender, level of training or medical speciality among 200 physicians and 134 medical students.	YES	No	2015	Ireland	Physicians and medical students	Medical students and interns	/		Convenient	Convenient	334, 134 students	468	26.1%.	26.1	Participation in this study was voluntary. For medical students, the opportunity to participate was presented during class time. The researchers then distributed copies of the questionnaire among those that expressed an interest in participating		Cross-sectional	Cross-sectional	/	Personality, gender, level of training or medical speciality.	Multiple traits	Preffered specialty	The NEO Five Factor Index (NEO-FFI)	No	Cronbach's alpha	0 .86 to 0.90	Factorial validity	Medical speciality categorisation was based on that of Taber and Colleagues whose classification system describes person-focused specialities as “specialties with an inclination towards people and the entire patient” and includes general practice, internal medicine, obstetrics and gynaecology, paediatrics, and psychiatry among these. Other specialities, such as anaesthesiology, dermatology, patho…	Multiple choice then categorized as binary	Findings of significant personality differences between BMTR intending to pursue person-focused specialties and those reporting no preference with regards medical speciality are difficult to explain. BTMR intending to pursue person focused specialities are higer on scale of neuroticism, extraversion and conscientiousness. Overall, the results of the current study suggest that there is not a perso…												ANOVA	/	Although the results are notable, a replication of this study is necessary before one can generalize the findings and longitudinal studies should be encouraged to identify causal models.	First, the sample was drawn from a single medical school. In addition, the cross-sectional design does not allow conclusions with respect to causality and self-reported measures have the potential to result in inaccurate reporting. In spite of aforementioned limitations, there are noteworthy strengths to this study. This research was the first study known to assess psychopathic traits as a predic…	The study was approved by the Institutional Review Board of the University of the University of Messina.
Personality of medical students declaring surgical specialty choice in the context of prospective medical practice style]	https://www.researchgate.net/publication/332818359_Personality_of_medical_students_declaring_surgical_specialty_choice_in_the_context_of_prospective_medical_practice_style	Journal article	The research aims at verifying the hypothesis that a given personal-ity constellation directs the choice of surgery as a prospective specialty made by medical students, as well as allows predicting the style of future vocational practice, characterized by dominant instrumental activities, with little emphasis on affective medical actions, typical for technique-oriented specialties.	YES	No	2015	Poland	Medical students	Fourth year	M=23.19, SD=0.78	23.19	Convenient	Convenient	234	234	0.63	63	The study involved a total of students of fourth year of medical studies at Medical University of Lublin.		Cross-sectional	Cross-sectional	The research was conducted over two years, in the academic year 2012/2013 and 2013/2014	Specialty choice: surgical specialty and person-oriented specialties	Multiple traits	Intention for surgery residency	Five-Factor Model (FFM)	No	Cronbach's alpha	0 .41 to 0.67	Convergent validity	The respondents most often indicated surgery as the preferred path of professional development: in this group forming the criterion group (N=93). For the needs of the present study, people who preferred the following specializations were included in the control group: paediatrics, psychiatry, internal medicine and family medicine.	Multiple choice then categorized as binary	The personality constellation of future surgical adepts seems to be a coherent and strong predictor of the style of medical practice characteristic of surgery, characterized by a strong biotechnical orientation, and in the interpersonal layer, a predisposition to build paternalistic relationships with patients. The personality of future surgeons basically corresponds to the functional requirement…	Higher extraversion and higher conscientiousness.			lower extraversion and conscientousness								ANOVA	/	More studies are encouraged to evaluate such factors and to assess which personalities succeed in each specialty rather than what personalities best match different specialties.	Our study is limited by its cross-sectional design as it does not deal with the possible future effect of medical specialty and work environment on personality. Other confounding factors may come into play when considering a future career direction in medicine such as academic interests, specialty lifestyle, future income, and perceived prestige.	Institutional ethical approval was obtained from the IRB committee at Jordan University Hospital
Specialty choice preference of medical students according to personality traits by Five-Factor Model	https://www.kjme.kr/journal/view.php?doi=10.3946/kjme.2016.14	Journal article	The purpose of this study was to determine the relationship between personality traits, using the Five-Factor Model, and characteristics and motivational factors affecting specialty choice in Korean medical students.	YES	No	2016	Korea	Medical students	Year 4 medical students	The mean age was 28.9±2.1 years.	28.9	Convenient	Convenient	110	110	95.4% response rate	95.4	Students completing the entire clinical clerkship between July 2014 and June 2015 were included. Participants completed a well-designed questionnaire. Participation was fully voluntary and anonymous. The survey took approximately 10 minutes to complete.		Cross-sectional survey	Cross-sectional	Between July 2014 and June 2015	Personality traits, medical specialties most preferred as a career, motivational factors in determining specialty choice.	Multiple traits	Preffered specialty	Korean version of Big Five Inventory (BFI)	No	Cronbach's alpha	0.52-0.75	Factor analysis	A questionnaire survey. We divided the medical specialties into three groups; medical departments (e.g., internal medicine, pediatrics, family medicine, neurology and so forth), surgical departments (e.g., general surgery, orthopedic surgery, thoracic surgery, and so forth) and other departments including support specialists (e.g., emergency medicine, radiology, laboratory medicine, and so forth)…	Grouped in multiple categories	Medical students with more Agreeableness were more likely to prefer clinical medicine and those with more Openness preferred medical departments.												ANOVA	/	It will be important to observe how the presence or absence of specific values and attitude changes over the years relate to the final career choice.	/	/
Are Surgeons Born or Made? A Comparison of Personality Traits and Learning Styles Between Surgical Trainees and Medical Students	https://ovidsp.ovid.com/ovidweb.cgi?T=JS&CSC=Y&NEWS=N&PAGE=fulltext&D=med13&AN=27184178	Journal article	This study compares the personality profiles and learning styles of surgical trainees with a cohort of medical students specifically intent on pursuing a surgical career.	YES	No	2016	UK	Medical students and surgical trainees	Fourth or fifth year	/		Convenient	Convenient	53	53	1	100	Specifically, the cohort of medical students in this study had indicated a particular interest to pursue a future career in surgery. All students were in their fourth or fifth year of undergraduate study and undertaking a 1-year undergraduate surgical sciences degree.		Cross-sectional	Cross-sectional	/	Personality traits, learning styles	Multiple traits	Preffered specialty	International Personality Item Pool Big-Five Factor Marker (FFM)	No	Cronbach's alpha	0.82-0.90	Factorial validity	Students undertaking a 1-year undergraduate surgical sciences degree.	Public database	The high conscientiousness, agreeableness, and openness to new experiences combined with relatively lower levels of neuroticism	The high conscientiousness, agreeableness, and openness to new experiences combined with relatively lower levels of neuroticism											Descriptive statistics	/	Future work should explore why students with the personality traits and learning style preferences (especially visual) described earlier are drawn to surgery.	The results of this study may have a narrow generalizability because of the small numbers of students who are intent upon following a career in surgery, although it does still provide interesting insights into surgical attributes. Finally, in this article, we did not analyze for differences in gender, a factor known to affect personality traits.27 Likewise, it may also be the case that the result…	/
The association between Myers-Briggs Type Indicator and Psychiatry as the specialty choice	https://www.ncbi.nlm.nih.gov/pmc/articles/PMC4746054/	Journal article	The purpose of this pilot study is to examine the association between Myers-Briggs Type Indicator (MBTI) and prospective psychiatry residents.	YES	No	2016	USA	Medical students	Medical students	/		Convenient	Convenient	835	835	Sixty-three percent of the schools responded to the survey and 61% of these medical schools (N=46) reported using the MBTI.	61	In 2011, the Association of American Medical Colleges (AAMC) surveyed all M.D. medical schools in the US to determine if any personality measures were administered to their medical students.These forty-six medical schools were contacted and asked to participate in this study.		Cross-sectional	Cross-sectional	We collected data between January 1-May 31, 2014	Date of MBTI administration, academic year, MBTI form/version, residency match information (medical specialty, type of residency training program, academic or community-based) and student demographic information (sex, age, race/ethnicity).	Multiple traits	Place of residency	MBTI	No	Cronbach's alpha	0.819	Exploratory Factor Analysis	Data were collected and an aggregated list was compiled that included the following information: date of MBTI administration, academic year, MBTI form/version, residency match information and student demographic information.	Questionnaire	Aspiring psychiatrists showed preferences of Introversion over Extraversion, Intuition over Sensing, Judging over Perceiving and no preference for Thinking vs Feeling.		Higher anxiety and higher anger, tension nd confusion.										Stepwise discriminant analysis	/	/	The ability of these measures to predict final specialty choice is not known, but a study to determine the relationship of junior year specialty preference with final choice is currently underway. Also ongoing is a study to determine if psychological and academic measures can successfully predict final specialty choice.	/
Assessment of personality type and medical specialty choice among medical students from karachi; using myers-briggs type indicator (MBTI) tool	https://www.jpma.org.pk/article-details/8148	Journal article	To assess personality type of medical students and associate it with their choice of medical specialty.	YES	No	2017	Pakistan	Medical students	First to final year of Bachelor of Medicine, Bachelor of Surgery (MBBS) programme	21.4±2 years	21.4	In the first stage, public and private universities were selected through convenience sampling and in the second stage, students from both universities were selected through stratified sampling technique.	Two step (convenient and stratified)			/		The questionnaire was distributed among medical students at the end of their study sessions after informing them about the purpose of study and taking their consent for participation.		Cross-sectional	Cross-sectional	In February 2014	MBTI dimension, specialty choice	Multiple traits	Preffered specialty	Myers-Briggs Type Indicator (MBTI)	No	Cronbach's Alpha coefficient	0.819	Exploratory Factor Analysis	The questionnaire consisted of two parts. Part "A" covered demographic details of the respondents including age, gender, year of education, university type and their interest in a particular field of study.	Questionnaire	Extroverted-Sensing-Feeling-Perceptive 11(2.8%), Extroverted-Sensing-Thinking-Judging 12(3%), Extroverted-Sensing-Feeling-Judging 5(1.3%), Introverted-Sensing-Feeling-Judging 6(1.5%), Introverted-Sensing-Thinking-Perceptive 7(1.8%) had preference for surgery, medicine, gynaecology, paediatrics and cardiology, respectively.										higher agereableness		Multinomial logistic regression	/	Future studies need to replicate the findings in other populations, and would benefit from taking a developmental perspective to examine how the influences on choice change over the medical training period	In addition to the response rate limiting generalizability of the study’s findings, the study also was limited by its cross-sectional nature and being conducted in a single country	Ethics approval was provided by the authors’ and each participating university’s ethics committee. The study was funded by the Australian Research Council.
Personality traits predict a medical student preference to pursue a career in surgery	https://educationforhealth.net//article.asp?issn=1357-6283;year=2017;volume=30;issue=3;spage=211;epage=214;aulast=Anna	Journal article	In this study, we examined the impact of personality traits, assessed with the psychopathic personality inventory revised version (PPI-R), on medical students' likelihood of selecting a surgical specialty.	YES	No	2017	Italy	Medical students	4th-year medical students	24.3 ± 2.1	24.3	Convenient	Convenient	360	360	0.93	93	Students were informed about the scope of the survey through e-mails and advertisements posted in the campus. At the end of a lecture, the survey was handled to the students in hardcopy. After additional information about the purpose and content of the survey, the students willing to participate were asked to read carefully a statement of consent. The survey was anonymous, all questionnaires were…		Cross-sectional	Cross-sectional	From January 2015 to April 2016	The survey included basic demographic (age and gender), grade point average (GPA, ranging from 18 to 30 in Italian medical schools), and students' intention to pursue a surgical residency (yes/no). Psychopathic personality traits.	Psychopathy	Intention for surgery residency	Psychopathic personality traits were assessed with the PPI-R.	No	Cronbach's alpha	Ranging from 0.78 to 0.9.	Factorial validity	The survey included students' intention to pursue a surgical residency (yes/no).	Multiple choice then categorized as binary	students aspiring to a surgical career exhibited higher PPI-R total score, self-centered impulsivity (SCI) factor score, Machiavellian egocentricity, social influence, and fearlessness content scale scores. Logistic regression showed that SCI score was a significant predictor for the likelihood of expressing interest toward a surgical career.	hard and favoured "practices"	sensible and imaginative	Personality not predictive			(A+), "trusted" (L-) and "practices" (M-)			(A+), "trusted" (L-) and "practices" (M-)			Discriminant analysis	/	/	/	/
Personality and specialty interest in medical students	https://ovidsp.ovid.com/ovidweb.cgi?T=JS&CSC=Y&NEWS=N&PAGE=fulltext&D=med7&AN=18569662	Journal article	This study was designed to test the following hypotheses: 1. Students interested in 'surgical' specialties would obtain higher scores on a measure of 'impulsive sensation seeking' and lower scores on a measure of 'neuroticism-anxiety'. 2. Students interested in 'hospital-based' specialties would score lower on a measure of 'sociability' whereas those interested in 'primary care' would score highe…	YES	No	2018	USA	Medical students	First year students	/		Convenient	Convenient	1.076	1076	0.89	89	Students voluntarily completed the study survey at the beginning of medical school.		Cross-sectional	Cross-sectional	Between 2002 and 2006.	Five personality factors of ‘impulsive sensation Seeking’, ‘neuroticism–anxiety’, ‘aggression-hostility’, ‘sociability’, and ‘activity’; Specialty interest.	Multiple traits	Preffered specialty	A short version of the Zuckerman–Kuhlman personality questionnaire (ZKPQ)	No	Cronbach's Alpha coefficient	Between 0.74 and 0.81	exploratory and confirmatory factor analysis	Students’ interest in specialties was determined by asking them to choose one of the following four broad categories that best matched their interest. Classification of specialties into such broad categories is common in medical education research (Lieu et al. 1989; Hojat et al. 2001a, 2002b).1. ‘Hospital-based’ (procedure-oriented): (e.g., anesthesiology, radiology, pathology). 2. ‘Surgical’ (te…	Multiple choice then categorized as binary	Personality is a factor that contributes to medical students’ career choices and specialty preferences. High scores on a measure of impulsive sensation seeking, and low scores on a measure of neuroticism anxiety are associated with preferences in surgical specialties at the beginning of medical school. Low scores on a measure of sociability are associated with preferences in hospital-based specia…	Impulsiveness, enthusiastic, self-reliance.			"tender-minded, sensitive..." (I+), "trusting" (L-) and "shrewd, astute, calculating..." (N+)								Logistic reggresion	/	/	/	/
Psychiatry as a career choice among medical students: a cross-sectional study examining school-related and non-school factors	https://www.ncbi.nlm.nih.gov/pmc/articles/PMC6104786/	Journal article	The study aimed to examine how premedical and intramedical school factors, perception of career aspects, attitudes towards psychiatry, stigma towards mental illness and personality traits may affect the likelihood of psychiatry as a career choice	YES	No	2018	Singapore	Medical students	One undergraduate and one graduate medical school	22.4 ± 3.06	22.4	Convenient	Convenient	502	502	/		All students enrolled in two of the medical schools (one undergraduate and one graduate medical school) in Singapore were invited to take part in a web-based survey administered in the English language via school email.	Online	Cross-sectional	Cross-sectional	/	Premedical and intramedical school factors, perception of career aspects, attitudes towards psychiatry, stigma towards mental illness and personality traits, likelihood of psychiatry as a career choice.	Multiple traits	Intention of psychiatry specialization	Mini-International Personality Item Pool (mini-IPIP)	No	Cronbach's alpha	0.62-0.78	Factorial validity	Participants were first asked to rate their likelihood of a career in various specialties—paediatrics, radiography, general practice/primary care, clinical laboratory sciences, anaesthetics, obstetrics and gynaecology, accident and emergency medicine, surgery, psychiatry and general internal medicine—before proceeding to the remaining questionnaire.	Questionnaire	Among the self-rated personality traits, only agreeableness and neuroticism were found to be significant factors associated with choosing psychiatry as a career on the mini-IPIP. Those who were unlikely to choose psychiatry scored significantly lower in these two personality traits.		Higher agreeableness and higher neuroticism.										t-test	/	The lack of qualitative data may have also limited our understanding of how these students were being influenced by their contact with junior clinicians and trusted doctor/nurse, along with the larger-scale cultural issues that might affect their decision to specialise in psychiatry. Furthermore, the current study only looked at medical students’ likelihood of choosing psychiatry as career choice…	Cross-sectional study design limits the ability to draw causal conclusions.	The study was approved by the ethics committee of the Domain Specific Review Board of the National Healthcare Group, Singapore.
[truncated: 15 more rows]
[truncated: 10 more columns]

## Sheet: Longitudinal
Title	Author (citation)	Year published	Country	Sample size analysed	Data collection period	Findings recoded	Full text link	Type of publication	Study aims	Include (YES-proceed with extraction, NO-stop with the extraction)	Study pre-registered (Y/N)	Population of interest	Level of studies (undergraduate, graduate)	Participants age	Age mean	Sample type	Sample type_recoded	Sample size analysed_recode	Response rate	Response rate recoded_percentage	Setting	Setting recoded	Study design	Study design recoded	Outcomes assessed	Outcomes assessed_recoded_personality	Outcomes assessed_recoded_medical	Instruments used	Is reliability measured in research	Reliability coefficient	Reliability size	Type of validation of the instrument (factor analysis, criterion analysis, other)	Medical specialty preference assessment	Medical specialty assessment recoded	Key findings	Specialty_Surgery	Specialty_psychiatry	Internal medicine	Clinical	Anesthesiology	Gynaecology	Clinical pathology	Radiology	Pediatrics	Family medicine	Findings recoded	Statistical analysys	if Correlation then coefficient between traits and specialty preference	Identified gaps/suggestions for further research
[truncated: 17 more rows]
[truncated: 15 more columns]

[truncated: 1 more sheets: Analysis 3]
